# Supplementary material for: Identification and validation of miR-509-5p as a prognosticator for favorable survival in osteosarcoma
Source: Medicine (Baltimore). 2022 Aug 19;101(33):e29705. doi: 10.1097/MD.0000000000029705 (PMC9387993; doi:10.1097/MD.0000000000029705)
Supplement: Supplementary file 1 [file medi-101-e29705-s001.xlsx]

## Sheet: Table S1
Table S1 Clinical information of osteosarcoma patients from GSE39058 cohort
Sample_ID	Age	Sex	Survival status	Survival time (months)
GSM954459	6	Male	0	38.5
GSM954460	13	Female	0	72.3
GSM954461	14	Female	0	147.9
GSM954462	15	Female	0	112.4
GSM954463	13	Female	0	18.3
GSM954464	4	Male	1	126.3
GSM954465	11	Male	1	19.5
GSM954466	4	Female	0	82.6
GSM954467	5	Male	0	61.1
GSM954468	13	Male	1	30.4
GSM954469	12	Female	0	200.9
GSM954470	16	Male	0	28.2
GSM954471	11	Female	0	75.4
GSM954472	12	Male	1	151
GSM954473	10	Female	0	34.4
GSM954474	7	Female	1	9.4
GSM954475	16	Female	0	50
GSM954476	13	Male	1	12.9
GSM954477	5	Female	0	62.9
GSM954478	11	Female	0	135.1
GSM954479	16	Male	0	49.2
GSM954480	11	Female	0	66.4
GSM954481	12	Male	0	196.1
GSM954482	11	Female	1	33.5
GSM954483	12	Male	0	36.7
GSM954484	9	Female	0	124.3
GSM954485	15	Female	0	166.8
GSM954486	14	Female	1	20.2
GSM954487	13	Female	0	65.7
GSM954488	8	Male	0	59.7
GSM954489	9	Female	1	59.2
GSM954490	15	Female	0	50.4
GSM954491	4	Female	0	74.6
GSM954492	23	Female	1	64.6
GSM954493	8	Male	0	70.9
GSM954494	11	Female	1	29.9
GSM954495	8	Male	0	38
GSM954496	16	Male	0	55.6
GSM954497	5	Male	0	72.1
GSM954498	4	Female	0	104.9
GSM954499	13	Male	0	14.2
GSM954500	13	Female	1	28.4
GSM954501	9	Female	0	71.9
GSM954502	10	Male	1	24.1
GSM954503	3	Female	0	76.3
GSM954504	7	Female	1	8.9
GSM954505	15	Male	1	49.2
GSM954506	11	Male	1	14.1
GSM954507	9	Female	1	14
GSM954508	13	Male	1	28
GSM954509	13	Male	0	0
GSM954510	8	Female	0	13.3
GSM954511	9	Female	1	22.3
GSM954512	15	Male	0	43
GSM954513	17	Male	1	13.5
GSM954514	9	Male	0	6.1
GSM954515	12	Female	0	26
GSM954516	23	Male	0	6.9
GSM954517	19	Male	0	58.6
GSM954518	17	Male	0	64.8
GSM954519	33	Female	1	25
GSM954520	59	Female	0	58.9
GSM954521	27	Female	1	10.7
GSM954522	25	Male	1	2.7
GSM954523	71	Male	0	32
GSM954723	4	Male	1	126.3
GSM954724	16	Male	0	28.2
GSM954725	12	Male	1	151
GSM954726	10	Female	0	34.4
GSM954727	7	Female	1	9.4
GSM954728	16	Female	0	50
GSM954729	13	Male	1	12.9
GSM954730	11	Female	0	66.4
GSM954731	11	Female	1	33.5
GSM954732	9	Female	0	124.3
GSM954733	9	Female	1	59.2
GSM954734	15	Female	0	50.4
GSM954735	23	Female	1	64.6
GSM954736	7	Female	1	8.9
GSM954737	11	Male	1	14.1
GSM954738	9	Female	1	14
GSM954739	13	Male	1	28
GSM954740	13	Male	0	0
GSM954741	17	Male	1	13.5
GSM954742	9	Male	0	6.1
GSM954743	12	Female	0	26
GSM954744	33	Female	1	25
GSM954745	59	Female	0	58.9
GSM954746	27	Female	1	10.7
GSM954747	25	Male	1	2.7
GSM954748	71	Male	0	32
