# Supplementary material for: Identification and validation of miR-509-5p as a prognosticator for favorable survival in osteosarcoma
Source: Medicine (Baltimore). 2022 Aug 19;101(33):e29705. doi: 10.1097/MD.0000000000029705 (PMC9387993; doi:10.1097/MD.0000000000029705)
Supplement: Supplementary file 2 [file medi-101-e29705-s002.xlsx]

## Sheet: Table S2
Table S2 Clinical information of osteosarcoma patients from TARGET cohort
Sample_ID	Age	Sex	Survival status	Survival time (months)
TARGET-40-PARVXK-01A	5	Female	Alive	0.191781
TARGET-40-PARVXK-10A	5	Female	Alive	0.191781
TARGET-40-PAMRHD-01A	11	Female	Dead	0.20274
TARGET-40-PAMRHD-10A	11	Female	Dead	0.20274
TARGET-40-PAPVYW-01A	8	Male	Dead	0.213699
TARGET-40-PAPVYW-10A	8	Male	Dead	0.213699
TARGET-40-NAAHCN-01A	17	Female	Alive	0.252055
TARGET-40-NAAHCN-02A	17	Female	Alive	0.252055
TARGET-40-NAAHCN-10A	17	Female	Alive	0.252055
TARGET-40-PAVXDP-01A	18	Male	Alive	0.339726
TARGET-40-PAVXDP-10A	18	Male	Alive	0.339726
TARGET-40-NAAHCT-01A	16	Male	Dead	0.487671
TARGET-40-NAAHCT-06A	16	Male	Dead	0.487671
TARGET-40-PAMLKS-01A	12	Female	Dead	0.493151
TARGET-40-PAMLKS-10A	12	Female	Dead	0.493151
TARGET-40-PAUVKL-02A	12	Male	Dead	0.50137
TARGET-40-PAVUKR-01A	7	Male	Alive	0.512329
TARGET-40-PAVUKR-10A	7	Male	Alive	0.512329
TARGET-40-NAAHCD-01A	15	Female	Dead	0.545205
TARGET-40-NAAHCD-10A	15	Female	Dead	0.545205
TARGET-40-PAVTME-01A	15	Female	Alive	0.569863
TARGET-40-NAAGJZ-01A	14	Male	Dead	0.608219
TARGET-40-NAAGJZ-10A	14	Male	Dead	0.608219
TARGET-40-NAAGJZ-11A	14	Male	Dead	0.608219
TARGET-40-NAAHCF-01A	17	Male	Dead	0.616438
TARGET-40-NAAHCF-10A	17	Male	Dead	0.616438
TARGET-40-PAVRYF-01A	12	Female	Alive	0.654795
TARGET-40-PAVRYF-10A	12	Female	Alive	0.654795
TARGET-40-PASFIW-01A	17	Male	Dead	0.668493
TARGET-40-NAAHBZ-01A	10	Male	Dead	0.682192
TARGET-40-NAAHBZ-10A	10	Male	Dead	0.682192
TARGET-40-PAVMMV-01A	14	Male	Dead	0.69589
TARGET-40-PAVMMV-10A	14	Male	Dead	0.69589
TARGET-40-PAVPHS-01A	9	Male	Alive	0.726027
TARGET-40-PAVPHS-10A	9	Male	Alive	0.726027
TARGET-40-NAAIBW-01A	8	Female	Alive	0.734247
TARGET-40-NAAIBW-10B	8	Female	Alive	0.734247
TARGET-40-PAMYYJ-01A	18	Male	Dead	0.742466
TARGET-40-PAMYYJ-10A	18	Male	Dead	0.742466
TARGET-40-PARBGW-01A	13	Female	Alive	0.783562
TARGET-40-PARBGW-10A	13	Female	Alive	0.783562
TARGET-40-0A4HY5-01A	20	Male	Dead	0.794521
TARGET-40-0A4HY5-10A	20	Male	Dead	0.794521
TARGET-40-PANPUM-01A	16	Male	Dead	0.808219
TARGET-40-PANPUM-10A	16	Male	Dead	0.808219
TARGET-40-PAVLPS-01A	16	Male	Alive	0.819178
TARGET-40-PAVLPS-10A	16	Male	Alive	0.819178
TARGET-40-PAVMEM-01A	9	Female	Alive	0.838356
TARGET-40-PAVMEM-10A	9	Female	Alive	0.838356
TARGET-40-PATEJE-01A	17	Male	Dead	0.884932
TARGET-40-PAVLIB-01A	13	Female	Alive	0.89863
TARGET-40-PAVLIB-10A	13	Female	Alive	0.89863
TARGET-40-PAUVUL-01A	6	Female	Dead	0.950685
TARGET-40-PAUVUL-10A	6	Female	Dead	0.950685
TARGET-40-PARGNA-01A	11	Male	Dead	0.983562
TARGET-40-NAAEDI-06A	16	Female	Dead	0.989041
TARGET-40-NAAEDI-08A	16	Female	Dead	0.989041
TARGET-40-NAAEDI-10A	16	Female	Dead	0.989041
TARGET-40-NAAGKN-01A	21	Male	Dead	0.989041
TARGET-40-NAAHCK-01A	14	Female	Alive	1
TARGET-40-NAAHCK-10A	14	Female	Alive	1
TARGET-40-NAAGJU-01A	13	Male	Dead	1.00822
TARGET-40-NAAGJU-10A	13	Male	Dead	1.00822
TARGET-40-NAAGJU-11A	13	Male	Dead	1.00822
TARGET-40-NAAHCJ-01A	14	Male	Alive	1.00822
TARGET-40-NAAHCJ-02A	14	Male	Alive	1.00822
TARGET-40-NAAHCJ-10A	14	Male	Alive	1.00822
TARGET-40-PAVDTY-01A	13	Male	Alive	1.01096
TARGET-40-PAVDTY-10A	13	Male	Alive	1.01096
TARGET-40-PARRXH-02A	21	Female	Dead	1.01644
TARGET-40-PAVCHD-01A	18	Female	Alive	1.01918
TARGET-40-PAVCHD-10A	18	Female	Alive	1.01918
TARGET-40-PAUHGA-01A	14	Female	Dead	1.02466
TARGET-40-PAUHGA-10A	14	Female	Dead	1.02466
TARGET-40-0A4HMC-01A	28	Male	Alive	1.03288
TARGET-40-0A4HMC-10A	28	Male	Alive	1.03288
TARGET-40-NAAEDD-01A	14	Male	Dead	1.03562
TARGET-40-NAAEDD-06A	14	Male	Dead	1.03562
TARGET-40-PATMXR-01A	21	Female	Dead	1.05753
TARGET-40-PATMXR-10A	21	Female	Dead	1.05753
TARGET-40-NAASJI-01A	19	Male	Dead	1.06301
TARGET-40-NAASJI-10A	19	Male	Dead	1.06301
TARGET-40-PAVHJH-01A	13	Female	Alive	1.12603
TARGET-40-PAPKWD-01A	10	Male	Dead	1.15616
TARGET-40-PAPKWD-10A	10	Male	Dead	1.15616
TARGET-40-PARUUW-01A	17	Male	Dead	1.1726
TARGET-40-NAAHCI-01A	12	Female	Alive	1.19726
TARGET-40-NAAHCI-02A	12	Female	Alive	1.19726
TARGET-40-NAAHCI-10A	12	Female	Alive	1.19726
TARGET-40-PAVFYF-01A	11	Female	Alive	1.20274
TARGET-40-NAAGJY-01A	11	Male	Dead	1.21918
TARGET-40-NAAGJY-10A	11	Male	Dead	1.21918
TARGET-40-NAAGJY-11A	11	Male	Dead	1.21918
TARGET-40-NAAHCH-01A	16	Male	Alive	1.2274
TARGET-40-NAAHCH-02A	16	Male	Alive	1.2274
TARGET-40-NAAHCH-10A	16	Male	Alive	1.2274
TARGET-40-NAAECZ-01A	20	Male	Dead	1.23014
TARGET-40-NAAECZ-10A	20	Male	Dead	1.23014
TARGET-40-NAAHBW-01A	14	Female	Dead	1.27123
TARGET-40-NAAHBW-02A	14	Female	Dead	1.27123
TARGET-40-NAAHBW-10A	14	Female	Dead	1.27123
TARGET-40-PAVDSN-01A	14	Female	Dead	1.27671
TARGET-40-PAVDSN-10A	14	Female	Dead	1.27671
TARGET-40-PAVEMA-01A	8	Male	Alive	1.27671
TARGET-40-PAVECB-01A	9	Female	Alive	1.30411
TARGET-40-PAVECB-10A	9	Female	Alive	1.30411
TARGET-40-NAAHBP-01A	13	Male	Dead	1.30959
TARGET-40-NAAHBP-02A	13	Male	Dead	1.30959
TARGET-40-NAAHBP-10A	13	Male	Dead	1.30959
TARGET-40-PAVDYY-01A	16	Female	Alive	1.31507
TARGET-40-NAAEDA-01A	9	Male	Dead	1.37808
TARGET-40-NAAEDA-06A	9	Male	Dead	1.37808
TARGET-40-NAAEDA-10A	9	Male	Dead	1.37808
TARGET-40-PATUXZ-01A	17	Female	Dead	1.39726
TARGET-40-PATUXZ-10A	17	Female	Dead	1.39726
TARGET-40-PAVCLP-01A	11	Female	Alive	1.4
TARGET-40-PAVCLP-10A	11	Female	Alive	1.4
TARGET-40-NAAGKH-01A	20	Male	Dead	1.40822
TARGET-40-0A4I0Q-01A	20	Female	Dead	1.42192
TARGET-40-0A4I0Q-10A	20	Female	Dead	1.42192
TARGET-40-NAAHBR-01A	14	Female	Dead	1.46849
TARGET-40-NAAHBR-02A	14	Female	Dead	1.46849
TARGET-40-NAAHBR-10A	14	Female	Dead	1.46849
TARGET-40-PAUTYB-01A	12	Female	Dead	1.47123
TARGET-40-PAUTYB-10A	12	Female	Dead	1.47123
TARGET-40-NAAHCM-01A	15	Male	Dead	1.48493
TARGET-40-PASKZZ-01A	13	Female	Alive	1.48493
TARGET-40-PASKZZ-01A	13	Female	Alive	1.48493
TARGET-40-PASKZZ-10A	13	Female	Alive	1.48493
TARGET-40-PASKZZ-10A	13	Female	Alive	1.48493
TARGET-40-PAVALD-01A	16	Male	Alive	1.50959
TARGET-40-PAVALD-10A	16	Male	Alive	1.50959
TARGET-40-PAUYTT-01A	18	Female	Alive	1.5863
TARGET-40-PAUYTT-10A	18	Female	Alive	1.5863
TARGET-40-NAAGJS-01A	11	Male	Dead	1.63836
TARGET-40-NAAGJS-10A	11	Male	Dead	1.63836
TARGET-40-NAAGJS-11A	11	Male	Dead	1.63836
TARGET-40-PAUXPZ-01A	12	Female	Alive	1.66027
TARGET-40-PAUXPZ-10A	12	Female	Alive	1.66027
TARGET-40-0A4I42-01A	17	Female	Dead	1.69589
TARGET-40-0A4I42-10A	17	Female	Dead	1.69589
TARGET-40-0A4I5B-01A	21	Male	Alive	1.69589
TARGET-40-0A4I5B-10A	21	Male	Alive	1.69589
TARGET-40-0A4I4O-01A	32	Male	Dead	1.71781
TARGET-40-0A4I4O-10A	32	Male	Dead	1.71781
TARGET-40-PATEAN-06A	15	Female	Dead	1.72603
TARGET-40-PARFTG-01A	14	Female	Dead	1.78904
TARGET-40-PARFTG-10A	14	Female	Dead	1.78904
TARGET-40-NAAHCY-01A	15	Male	Dead	1.80822
TARGET-40-NAAHCY-02A	15	Male	Dead	1.80822
TARGET-40-NAAHCY-10A	15	Male	Dead	1.80822
TARGET-40-NAAHBU-01A	12	Male	Alive	1.8137
TARGET-40-NAAHBU-02A	12	Male	Alive	1.8137
TARGET-40-NAAHBU-10A	12	Male	Alive	1.8137
TARGET-40-PAUUML-01A	6	Male	Alive	1.8411
TARGET-40-PAUUML-10A	6	Male	Alive	1.8411
TARGET-40-NAAIBU-01A	7	Female	Alive	1.84932
TARGET-40-NAAIBU-10B	7	Female	Alive	1.84932
TARGET-40-PARDAX-01A	10	Male	Dead	1.86027
TARGET-40-PARDAX-10A	10	Male	Dead	1.86027
TARGET-40-NAAHCR-01A	15	Female	Alive	1.86849
TARGET-40-NAAHCR-10A	15	Female	Alive	1.86849
TARGET-40-0A4I0W-01A	20	Male	Alive	1.87123
TARGET-40-0A4I0W-10A	20	Male	Alive	1.87123
TARGET-40-PAUTWB-01A	14	Male	Alive	1.88219
TARGET-40-PAUTWB-10A	14	Male	Alive	1.88219
TARGET-40-0A4I4M-01A	19	Female	Alive	1.93973
TARGET-40-0A4I4M-10A	19	Female	Alive	1.93973
TARGET-40-NAAGJR-01A	8	Male	Dead	1.96712
TARGET-40-NAAGJR-10A	8	Male	Dead	1.96712
TARGET-40-NAAGJR-11A	8	Male	Dead	1.96712
TARGET-40-PATADB-01A	14	Male	Alive	2.03014
TARGET-40-PAIWEV-01A	17	Male	Dead	2.05479
TARGET-40-PAMZAA-01A	11	Female	Dead	2.06027
TARGET-40-PALECC-01A	10	Female	Dead	2.06575
TARGET-40-PALECC-10A	10	Female	Dead	2.06575
TARGET-40-NAASJK-01A	15	Male	Dead	2.07123
TARGET-40-NAASJK-10A	15	Male	Dead	2.07123
TARGET-40-PATKSS-01A	13	Male	Dead	2.07671
TARGET-40-PATKSS-10A	13	Male	Dead	2.07671
TARGET-40-PANMIG-01A	15	Male	Dead	2.12603
TARGET-40-PANMIG-10A	15	Male	Dead	2.12603
TARGET-40-PANMGS-01A	12	Male	Alive	2.14247
TARGET-40-0A4I8S-01A	15	Male	Dead	2.1589
TARGET-40-0A4I8S-10A	15	Male	Dead	2.1589
TARGET-40-PAMCVZ-01A	18	Female	Dead	2.21644
TARGET-40-PAIXFY-01A	17	Female	Dead	2.22466
TARGET-40-PAIXFY-10A	17	Female	Dead	2.22466
TARGET-40-PAUKXW-01A	16	Female	Alive	2.24384
TARGET-40-PAUKXW-10A	16	Female	Alive	2.24384
TARGET-40-NAAHBT-01A	11	Male	Alive	2.28493
TARGET-40-NAAHBT-02A	11	Male	Alive	2.28493
TARGET-40-NAAHBT-10A	11	Male	Alive	2.28493
TARGET-40-NAAHBY-01A	15	Female	Dead	2.33151
TARGET-40-NAAHBY-02A	15	Female	Dead	2.33151
TARGET-40-NAAHBY-10A	15	Female	Dead	2.33151
TARGET-40-PAUJZR-01A	8	Female	Alive	2.33699
TARGET-40-PAUJZR-10A	8	Female	Alive	2.33699
TARGET-40-PAMEKS-01A	11	Male	Dead	2.34795
TARGET-40-PAMEKS-10A	11	Male	Dead	2.34795
TARGET-40-NAAEDG-01A	25	Male	Dead	2.40274
TARGET-40-NAAEDG-10A	25	Male	Dead	2.40274
TARGET-40-0A4I8O-01A	17	Male	Dead	2.49041
TARGET-40-0A4I8O-10A	17	Male	Dead	2.49041
TARGET-40-NAAHBS-01A	10	Male	Dead	2.49589
TARGET-40-NAAHBS-10A	10	Male	Dead	2.49589
TARGET-40-PAKFVX-01A	15	Male	Alive	2.52603
TARGET-40-PAKFVX-10A	15	Male	Alive	2.52603
TARGET-40-PAPNVD-01A	14	Female	Dead	2.52603
TARGET-40-PAPNVD-10A	14	Female	Dead	2.52603
TARGET-40-0A4I5I-01A	19	Male	Alive	2.53425
TARGET-40-0A4I5I-10A	19	Male	Alive	2.53425
TARGET-40-NAAHDC-01A	12	Female	Dead	2.57808
TARGET-40-NAAHDC-02A	12	Female	Dead	2.57808
TARGET-40-NAAHDC-10A	12	Female	Dead	2.57808
TARGET-40-PASNCK-01A	14	Female	Dead	2.61096
TARGET-40-PASNCK-10A	14	Female	Dead	2.61096
TARGET-40-0A4I8U-01A	20	Male	Alive	2.69315
TARGET-40-0A4I8U-10A	20	Male	Alive	2.69315
TARGET-40-PAMVMI-01A	17	Male	Dead	2.70959
TARGET-40-PALFYN-01A	13	Female	Dead	2.74795
TARGET-40-PALFYN-10A	13	Female	Dead	2.74795
TARGET-40-PAMPSS-01A	17	Male	Dead	2.75068
TARGET-40-NAAHDM-01A	9	Male	Dead	2.79726
TARGET-40-NAAHDM-10A	9	Male	Dead	2.79726
TARGET-40-NAAEDH-01A	18	Male	Dead	2.80274
TARGET-40-NAAEDH-06A	18	Male	Dead	2.80274
TARGET-40-NAAEDH-08A	18	Male	Dead	2.80274
TARGET-40-NAAEDH-10A	18	Male	Dead	2.80274
TARGET-40-PAUBIT-01A	12	Female	Alive	2.81918
TARGET-40-PAUBIT-10A	12	Female	Alive	2.81918
TARGET-40-NAAGJM-01A	6	Male	Dead	2.83836
TARGET-40-NAAGJM-10A	6	Male	Dead	2.83836
TARGET-40-NAAGJM-11A	6	Male	Dead	2.83836
TARGET-40-PALPAX-01A	16	Female	Dead	2.8411
TARGET-40-PALPAX-01A	16	Female	Dead	2.8411
TARGET-40-PARKAF-01A	17	Male	Dead	2.90685
TARGET-40-PARKAF-10A	17	Male	Dead	2.90685
TARGET-40-PANVLW-01A	17	Male	Alive	2.96986
TARGET-40-PANDMD-01A	16	Female	Dead	2.98082
TARGET-40-NAAHDL-01A	14	Male	Alive	3.00548
TARGET-40-NAAHDL-10A	14	Male	Alive	3.00548
TARGET-40-PATNLI-01A	16	Male	Alive	3.04658
TARGET-40-PATLGY-01A	10	Female	Alive	3.07397
TARGET-40-NAAHBM-01A	14	Female	Alive	3.10137
TARGET-40-NAAHBM-02A	14	Female	Alive	3.10137
TARGET-40-NAAHBM-06A	14	Female	Alive	3.10137
TARGET-40-NAAHBM-10A	14	Female	Alive	3.10137
TARGET-40-PATNZB-01A	15	Female	Dead	3.29589
TARGET-40-PANXSC-01A	15	Male	Alive	3.33425
TARGET-40-PANXSC-10A	15	Male	Alive	3.33425
TARGET-40-PANNCR-01A	20	Male	Alive	3.3726
TARGET-40-PANNCR-10A	20	Male	Alive	3.3726
TARGET-40-NAAHDA-01A	15	Female	Dead	3.40274
TARGET-40-NAAHDA-10A	15	Female	Dead	3.40274
TARGET-40-NAAEDB-01A	29	Male	Dead	3.42192
TARGET-40-NAAEDB-10A	29	Male	Dead	3.42192
TARGET-40-PANFZN-01A	16	Female	Alive	3.43562
TARGET-40-PANFZN-10A	16	Female	Alive	3.43562
TARGET-40-NAAHBV-01A	17	Male	Alive	3.45205
TARGET-40-NAAHDN-01A	6	Female	Alive	3.46027
TARGET-40-NAAHDN-10A	6	Female	Alive	3.46027
TARGET-40-PANZHX-01A	14	Female	Alive	3.62466
TARGET-40-PANZHX-10A	14	Female	Alive	3.62466
TARGET-40-PATXFN-01A	14	Female	Alive	3.73425
TARGET-40-PATXFN-10A	14	Female	Alive	3.73425
TARGET-40-PATEEM-01A	16	Male	Alive	3.97534
TARGET-40-PATEEM-10A	16	Male	Alive	3.97534
TARGET-40-PAMXGP-01A	10	Male	Dead	4
TARGET-40-PANBZI-01A	15	Male	Dead	4.0137
TARGET-40-PATPBS-01A	15	Male	Alive	4.02192
TARGET-40-PATPBS-10A	15	Male	Alive	4.02192
TARGET-40-NAAGJX-01A	10	Male	Dead	4.0411
TARGET-40-NAAGJX-10A	10	Male	Dead	4.0411
TARGET-40-NAAGJX-11A	10	Male	Dead	4.0411
TARGET-40-PAKZZK-01A	13	Male	Dead	4.15068
TARGET-40-PAKZZK-10A	13	Male	Dead	4.15068
TARGET-40-NAAHAB-01A	10	Male	Dead	4.16438
TARGET-40-NAAHDJ-01A	4	Male	Alive	4.20274
TARGET-40-NAAHDJ-10A	4	Male	Alive	4.20274
TARGET-40-PANZZJ-01A	19	Male	Alive	4.2137
TARGET-40-PANZZJ-10A	19	Male	Alive	4.2137
TARGET-40-PATJVI-01A	16	Male	Alive	4.31507
TARGET-40-PATJVI-10A	16	Male	Alive	4.31507
TARGET-40-PATMPU-01A	14	Male	Dead	4.32603
TARGET-40-PATMPU-10A	14	Male	Dead	4.32603
TARGET-40-PATMIF-01A	12	Female	Alive	4.32877
TARGET-40-PATMIF-10A	12	Female	Alive	4.32877
TARGET-40-0A4I4A-01A	21	Female	Alive	4.33699
TARGET-40-0A4I4A-10A	21	Female	Alive	4.33699
TARGET-40-PATLYM-01A	11	Male	Alive	4.39452
TARGET-40-PATLYM-10A	11	Male	Alive	4.39452
TARGET-40-0A4I48-01A	16	Female	Alive	4.4274
TARGET-40-0A4I48-10A	16	Female	Alive	4.4274
TARGET-40-PASUUH-01A	14	Female	Alive	4.45205
TARGET-40-PASUUH-10A	14	Female	Alive	4.45205
TARGET-40-0A4HXV-01A	19	Male	Dead	4.45753
TARGET-40-0A4HXV-10A	19	Male	Dead	4.45753
TARGET-40-PARJXU-01A	13	Female	Dead	4.46849
TARGET-40-PARJXU-10A	13	Female	Dead	4.46849
TARGET-40-0A4I3W-01A	19	Male	Dead	4.48493
TARGET-40-0A4I3W-10A	19	Male	Dead	4.48493
TARGET-40-NAAHDK-01A	12	Female	Alive	4.51781
TARGET-40-NAAHDK-02A	12	Female	Alive	4.51781
TARGET-40-NAAHDK-06A	12	Female	Alive	4.51781
TARGET-40-NAAHDK-10A	12	Female	Alive	4.51781
TARGET-40-PARTUG-01A	13	Male	Dead	4.58082
TARGET-40-PATFVE-01A	19	Male	Alive	4.64384
TARGET-40-PATAWV-01A	16	Male	Alive	4.66301
TARGET-40-PATAWV-10A	16	Male	Alive	4.66301
TARGET-40-PASRNE-01A	4	Female	Alive	4.67671
TARGET-40-PASRNE-10A	4	Female	Alive	4.67671
TARGET-40-PAPIJR-01A	13	Female	Alive	4.70959
TARGET-40-PAPIJR-10A	13	Female	Alive	4.70959
TARGET-40-PASNZV-01A	16	Male	Alive	4.7863
TARGET-40-PASNZV-10A	16	Male	Alive	4.7863
TARGET-40-0A4HX8-01A	29	Male	Alive	4.79452
TARGET-40-0A4HX8-10A	29	Male	Alive	4.79452
TARGET-40-PATADX-01A	14	Male	Alive	4.80548
TARGET-40-NAAHCE-01A	22	Male	Alive	4.89041
TARGET-40-NAAHCE-02A	22	Male	Alive	4.89041
TARGET-40-NAAHCE-10A	22	Male	Alive	4.89041
TARGET-40-PASEHK-01A	16	Female	Alive	4.90685
TARGET-40-0A4I3S-01A	23	Male	Alive	5.05205
TARGET-40-0A4I3S-10A	23	Male	Alive	5.05205
TARGET-40-NAAHBL-01A	16	Female	Alive	5.05753
TARGET-40-NAAHBL-10A	16	Female	Alive	5.05753
TARGET-40-NAAGZZ-01A	18	Male	Alive	5.08219
TARGET-40-NAAHDI-01A	16	Male	Alive	5.10411
TARGET-40-NAAHDI-10A	16	Male	Alive	5.10411
TARGET-40-PASSLM-01A	10	Male	Alive	5.10959
TARGET-40-PASSLM-10A	10	Male	Alive	5.10959
TARGET-40-NAAGKM-01A	13	Male	Alive	5.11781
TARGET-40-NAAGKM-10B	13	Male	Alive	5.11781
TARGET-40-PASYUK-01A	16	Female	Alive	5.12329
TARGET-40-PASYUK-10A	16	Female	Alive	5.12329
TARGET-40-PASDUJ-01A	13	Male	Alive	5.19452
TARGET-40-NAAGZY-01A	13	Male	Alive	5.20548
TARGET-40-0A4I6O-01A	18	Male	Dead	5.22192
TARGET-40-0A4I6O-10A	18	Male	Dead	5.22192
TARGET-40-PASJST-01A	8	Male	Alive	5.23562
TARGET-40-NAAGJL-01A	18	Female	Dead	5.23836
TARGET-40-NAAGZX-01A	8	Female	Alive	5.2411
TARGET-40-PAMHLF-01A	9	Male	Alive	5.2411
TARGET-40-PAMHLF-10A	9	Male	Alive	5.2411
TARGET-40-NAAHCC-01A	13	Male	Alive	5.28219
TARGET-40-NAAHCC-10A	13	Male	Alive	5.28219
TARGET-40-NAAHCL-01A	19	Female	Alive	5.35068
TARGET-40-NAAHCL-10A	19	Female	Alive	5.35068
TARGET-40-NAAGJW-01A	11	Female	Alive	5.38356
TARGET-40-NAAGJW-10B	11	Female	Alive	5.38356
TARGET-40-NAAGKD-01A	19	Female	Dead	5.53973
TARGET-40-PASEBY-01A	12	Male	Alive	5.6137
TARGET-40-PASEBY-10A	12	Male	Alive	5.6137
TARGET-40-PASFCV-01A	11	Female	Alive	5.64932
TARGET-40-PASFCV-10A	11	Female	Alive	5.64932
TARGET-40-NAAGJV-01A	16	Male	Alive	5.76712
TARGET-40-NAAGJV-10B	16	Male	Alive	5.76712
TARGET-40-NAAGKL-01A	16	Male	Alive	5.78356
TARGET-40-NAAGKL-10B	16	Male	Alive	5.78356
TARGET-40-PASEFS-01A	18	Male	Alive	5.7863
TARGET-40-PASEFS-10A	18	Male	Alive	5.7863
TARGET-40-PALKGN-01A	17	Male	Alive	5.8137
TARGET-40-PALKGN-10A	17	Male	Alive	5.8137
TARGET-40-PANSAN-01A	11	Female	Alive	5.83836
TARGET-40-PANSAN-10A	11	Female	Alive	5.83836
TARGET-40-NAAGZW-06A	23	Male	Alive	5.88767
TARGET-40-PARYDD-01A	12	Male	Alive	5.89041
TARGET-40-PALWWX-01A	12	Female	Alive	5.92603
TARGET-40-PALWWX-10A	12	Female	Alive	5.92603
TARGET-40-NAAHDF-01A	9	Female	Alive	5.9863
TARGET-40-NAAHDF-02A	9	Female	Alive	5.9863
TARGET-40-NAAHDF-10A	9	Female	Alive	5.9863
TARGET-40-PARXNJ-01A	17	Female	Alive	6.06849
TARGET-40-0A4I0U-01A	40	Female	Alive	6.07123
TARGET-40-0A4I0U-10A	40	Female	Alive	6.07123
TARGET-40-PARZAR-01A	14	Male	Alive	6.07671
TARGET-40-PANSEN-01A	14	Male	Alive	6.18082
TARGET-40-PANSEN-10A	14	Male	Alive	6.18082
TARGET-40-0A4I9K-01A	23	Male	Alive	6.18356
TARGET-40-0A4I9K-10A	23	Male	Alive	6.18356
TARGET-40-PARVEF-01A	18	Male	Alive	6.33973
TARGET-40-PANGCY-01A	13	Male	Alive	6.50959
TARGET-40-PANGCY-10A	13	Male	Alive	6.50959
TARGET-40-NAAHDE-01A	11	Female	Alive	6.68219
TARGET-40-NAAHDE-02A	11	Female	Alive	6.68219
TARGET-40-NAAHDE-10A	11	Female	Alive	6.68219
TARGET-40-PAKXLD-01A	14	Female	Alive	6.74521
TARGET-40-PAKXLD-10A	14	Female	Alive	6.74521
TARGET-40-PARKBJ-01A	8	Female	Alive	6.74521
TARGET-40-NAAHCU-01A	10	Male	Dead	6.8
TARGET-40-NAAHCU-10A	10	Male	Dead	6.8
TARGET-40-NAAHDD-01A	9	Female	Alive	6.85205
TARGET-40-NAAHDD-10A	9	Female	Alive	6.85205
TARGET-40-PAPWWC-01A	10	Female	Alive	6.90411
TARGET-40-PAPWWC-10A	10	Female	Alive	6.90411
TARGET-40-PAPXGT-01A	11	Female	Alive	6.92055
TARGET-40-PAPXGT-10A	11	Female	Alive	6.92055
TARGET-40-NAAGJT-01A	21	Male	Dead	7.07397
TARGET-40-NAAGJT-10B	21	Male	Dead	7.07397
TARGET-40-PARGTM-01A	16	Male	Alive	7.15068
TARGET-40-PARGTM-10A	16	Male	Alive	7.15068
TARGET-40-NAAGKK-01A	17	Female	Dead	7.23562
TARGET-40-PAKGVJ-01A	13	Female	Alive	7.55616
TARGET-40-PAPXWB-01A	15	Female	Alive	7.60822
TARGET-40-PAPXWB-10A	15	Female	Alive	7.60822
TARGET-40-NAAHBN-01A	13	Female	Alive	7.68767
TARGET-40-NAAHCP-01A	17	Male	Alive	7.73699
TARGET-40-NAAHCP-10A	17	Male	Alive	7.73699
TARGET-40-PALZGU-01A	15	Male	Dead	7.89589
TARGET-40-PALZGU-10A	15	Male	Dead	7.89589
TARGET-40-PAKRHV-01A	15	Male	Alive	7.89863
TARGET-40-NAAHDB-01A	10	Female	Alive	7.91233
TARGET-40-NAAHDB-10A	10	Female	Alive	7.91233
TARGET-40-0A4I65-01A	18	Male	Alive	7.93151
TARGET-40-0A4I65-10A	18	Male	Alive	7.93151
TARGET-40-PAPKME-01A	15	Female	Alive	7.9863
TARGET-40-0A4HXS-01A	23	Male	Alive	8.07671
TARGET-40-0A4HXS-10A	23	Male	Alive	8.07671
TARGET-40-0A4HXO-01A	25	Male	Alive	8.1726
TARGET-40-0A4HXO-10A	25	Male	Alive	8.1726
TARGET-40-NAAHBI-01A	12	Female	Dead	8.17534
TARGET-40-NAAHBI-02A	12	Female	Dead	8.17534
TARGET-40-NAAHBI-10A	12	Female	Dead	8.17534
TARGET-40-PAMTCM-01A	14	Female	Alive	8.22466
TARGET-40-PAMTCM-10A	14	Female	Alive	8.22466
TARGET-40-NAAHCX-01A	12	Female	Alive	8.30959
TARGET-40-NAAHCX-10A	12	Female	Alive	8.30959
TARGET-40-PANVJJ-01A	14	Female	Alive	8.47945
TARGET-40-PANVJJ-10A	14	Female	Alive	8.47945
TARGET-40-NAAGJN-01A	18	Male	Dead	8.60548
TARGET-40-NAAGJN-11A	18	Male	Dead	8.60548
TARGET-40-NAAGKI-01A	18	Male	Alive	8.72603
TARGET-40-PALKDP-01A	9	Female	Alive	8.99178
TARGET-40-PALKDP-10A	9	Female	Alive	8.99178
TARGET-40-NAAHBK-01A	13	Male	Alive	9.22466
TARGET-40-NAAHBK-10A	13	Male	Alive	9.22466
TARGET-40-PANGPE-01A	13	Male	Alive	9.25479
TARGET-40-PANGPE-10A	13	Male	Alive	9.25479
TARGET-40-PANGRW-01A	17	Male	Alive	9.25479
TARGET-40-PANGRW-10A	17	Male	Alive	9.25479
TARGET-40-NAAHCV-01A	9	Male	Alive	9.28493
TARGET-40-NAAHCV-10A	9	Male	Alive	9.28493
TARGET-40-NAAHCW-01A	12	Male	Alive	9.36164
TARGET-40-NAAHCW-10A	12	Male	Alive	9.36164
TARGET-40-NAAGJP-01A	30	Female	Alive	9.43288
TARGET-40-NAAGJP-10A	30	Female	Alive	9.43288
TARGET-40-NAAGJP-11A	30	Female	Alive	9.43288
TARGET-40-NAAGKF-01A	24	Male	Alive	10.3671
TARGET-40-PAMJXS-01A	11	Male	Alive	10.5808
TARGET-40-PAMJXS-10A	11	Male	Alive	10.5808
TARGET-40-NAAHBH-01A	17	Female	Alive	10.6438
TARGET-40-NAAHBH-10A	17	Female	Alive	10.6438
TARGET-40-PAMHYN-01A	10	Female	Alive	10.6849
TARGET-40-PAMHYN-10A	10	Female	Alive	10.6849
TARGET-40-NAAHCG-01A	18	Male	Alive	10.726
TARGET-40-NAAHCG-02A	18	Male	Alive	10.726
TARGET-40-NAAHCG-10A	18	Male	Alive	10.726
TARGET-40-0A4HLD-01A	20	Male	Alive	10.811
TARGET-40-0A4HLD-10A	20	Male	Alive	10.811
TARGET-40-NAAGKG-01A	18	Female	Alive	11.2685
TARGET-40-NAAGKG-10B	18	Female	Alive	11.2685
TARGET-40-PALIXF-01A	14	Male	Alive	11.9315
TARGET-40-PALIXF-11A	14	Male	Alive	11.9315
TARGET-40-PALHRL-01A	16	Male	Alive	11.9836
TARGET-40-PALHRL-10A	16	Male	Alive	11.9836
TARGET-40-NAAGKC-01A	10	Male	Alive	13.0685
TARGET-40-NAAGKC-10B	10	Male	Alive	13.0685
TARGET-40-NAAGJK-01A	15	Male	Alive	13.789
TARGET-40-NAAGJK-10B	15	Male	Alive	13.789
TARGET-40-NAAGJK-11A	15	Male	Alive	13.789
TARGET-40-NAAHBJ-01A	18	Female	Alive	13.9616
TARGET-40-NAAHBJ-10A	18	Female	Alive	13.9616
TARGET-40-NAAGKA-01A	12	Female	Alive	14.526
