# Supplementary material for: Identification and validation of miR-509-5p as a prognosticator for favorable survival in osteosarcoma
Source: Medicine (Baltimore). 2022 Aug 19;101(33):e29705. doi: 10.1097/MD.0000000000029705 (PMC9387993; doi:10.1097/MD.0000000000029705)
Supplement: Supplementary file 3 [file medi-101-e29705-s003.xlsx]

## Sheet: Table S3
Table S3 Feature genes for 31 distinct immune-infiltrated cells
Activated B cells	Activated CD4	Activated CD8	Central memory CD4	Central memory CD8	Cytotoxic cells	DC	Effector memory CD4	Effector memory CD8	Eosinophil	iDC	Immature B cells	Macrophages	Mast cells	mDC	Memory B cells	Monocytes	Neutrophils	NK	NK56 bright	NK56 dim	NKT	pDC	T cells	TFH	TGD	Th1	Th17	Th2	Treg	MDSC
AKNA	ANLN	ADRM1	ADAM19	ADAM23	BST2	C1QC	BMI1	APOBEC3H	CCL24	ATP6V1A	BANK1	AIF1	ACSL4	ATP5O	AICDA	ACTR3	ABTB1	AKT3	C11orf75	AKR7A3	BTN2A2	CBX6	BATF	B3GAT1	ACP5	ADAM8	ABP1	ASB2	CCL19	ADORA3
ARHGAP25	BRIP1	AHSA1	AHNAK	ATP2B4	BTN3A2	CCDC88A	CASP3	ARHGAP10	CFD	C1QB	CD22	CCL1	ADAMTS3	CBX1	CCNA2	ANXA5	AMPD2	AXL	DYNLL1	CLTB	CD101	DAB2	BTLA	BCL6	C1orf54	CCR5	B4GALNT4	CALD1	CD34	AG2
CCL21	BUB1B	C1GALT1C1	AIM2	BCL2L11	IL10RA	CCL13	CNOT10	ATP10D	CREB3	CHST11	CYBB	CCL14	ADCYAP1	DNAJC15	CDKN3	ARPC2	CAMP	CDH2	HCP5	FAM27A	GNLY	DDX17	CCL11	CCR7	CARD8	CD151	C2CD4A	CCR2	CD72	ARG1
CD180	CASC5	CCT5	COL4A1	CD300A	KLRB1	CCL3L1	COPB2	BIRC3	EGR1	CSF1	ETS1	CCL26	ARHGAP15	ENSA	CLCN5	ATP6V1B2	EMR4P	CRTAM	HDGFRP2	GLS2	KIR2DL1	HIGD1A	CCL17	CD200	CCL18	CD48	C2CD4B	CSRP2	CTLA4	BIN2
CD2	CCNB1	CCT6B	CYLD	CD80	LAT2	CCL3L3	DARS	C3AR1	EPX	DPYD	FAM129C	CD163	ATP8B4	FOXN3	ENPP1	BASP1	FPR1	CYTH1	KRT86	GPRC5C	KIR2DL3	IDH3A	CCL22	CD83	CD209	CD52	CA2	DAPK1	FOXP3	C1orf162
CD27	CCNB2	CETN3	DPEP2	CHN1	LILRA2	CD300E	EXOSC9	CCL4	FBXO16	FNDC3B	FCRL1	CD300LB	C19orf59	PRCP	FCER1A	CD300LF	FPR2	FASLG	MLST8	GRIN1	KIR3DL1	IL3RA	CCL3	CD84	CD33	CD53	CCDC65	DLC1	GADD45B	CAPS
CD37	CCNE2	CSE1L	EPHA4	F2R	SELL	CD86	EZH2	CD244	HFE	GRP	FCRL2	CNR1	CASQ1	SSB	FCRL4	DAZAP2	GPR77	GRB2	MYL6B	HLA-E	KIR3DL2	MAGED1	CCL5	CDK5R1	CECR1	CD6	CEACAM3	DNAJC12	GEM	CD117
CD38	CEP55	EIF2S1	FYN	F8	SLAMF6	CLEC1A	GDE1	CD55	HIVEP1	IL1RN	FCRL3	CNR2	CLC	TPMT	MYC	EIF4A1	MAEA	KLRG1	TAX1BP3	KIR2DS4	KLRC1	NUCB2	CCL7	FGF2	CLEC10A	CD68	CHRM3	DUSP6	IL1RL1	CD11B
CLEC17A	CKAP2L	GAL	IL6R	GABARAPL1	SLAMF7	CLEC4C	IFT74	CFLAR	HIVEP2	INPP5F	FCRL5	CPM	CMA1		RUNX2	EIF4G2	PROK2	LILRB5		KLHL21	MICB	OFD1	CCR1	GPR18	CLEC4A	CD7	DOC2B	GATA3	IL9R	CD11C
CLEC9A	DLGAP5	GEMIN6	IPCEF1	GPR183		CLEC5A	KLF5	CMKLR1	MBP	LPL	FCRLA	CSF3R	CPA3		SORL1	EMP3	SEC14L1	LST1		KRT80	NCR1	OGT	CCR3	PDCD1	CSF1R	CD96	F12	GNAI1	MADCAM1	CD124
CLECL1	DTL	GPT2	KLF10	KLRK1		CLIC2	NDUFB9	DAPP1	PRNP	LPXN	HDAC9	ENG	CTSG		SOX5	FCN1	SEPX1	MAPK4		MPL	NFATC2IP	PDIA4	CCR4		FCER1G	CD97	FURIN	HTR2B	MYH10	CD14
FAIM3	E2F8	KIAA0101	MAL	MSC		CSF2RA	NUP205	DFNB31	RNASE2	MMD	HLA-DOB	FCAR	DUSP14		STAT5A	FTL	SLC25A37	NOTCH3		PHRF1	TNFRSF11A	SERTAD2	CCR8		FCGR2A	EBI3	GPR25	LAMP3	NCF2	CD15
FAM65B	ECT2	MND1	MALT1	PYHIN1		FAM49A	SHCBP1	DRAM1	RNASE3	PLAU	HLA-DQA1	IGF1	EGR3		STAT5B	GABARAP	TNFSF14	PIK3CG		PORCN		SIRPA	CD1A		FCGR2B	GPR84	IL17A	NRP2	RCSD1	CD163L1
GIMAP4	ESCO2	MPZL1	NXN	RCAN2		FCGR1A	XRCC6	EFNA5	S100A4	PLCB2	HVCN1	IL34	EMR1		TLR9	HIF1A	TREML4	PILRA		PQBP1		SPCS3	CD1B		FCGR3B	HAVCR2	IL17C	OSBPL1A	RYR1	CD1D1
MAP4K1	EXO1	MRPS16	OPTN	RGS1		FN1		FCGR2C	SIGLEC8	RAB38	KIAA0226	L1CAM	FST			LITAF	VNN2	PLCG2		PSMC4		TMED2	CD1C		FGF7	ICAM1	IL17F	PDE4B	SELE	CD21
PAX5	EXOC6	PCNA	PLCL2	SLAMF1		FSTL1		FCGR3A		RDX	NCF1	LILRA1	HDC			NCOA4	XPO6	SIGLEC7		TEX264		TMX1	CD1D		FGL2	ICAM3	IL17RC	PHLDA1	SELP	CD23
TNFRSF17	FBXO5	PTRH2	PNRC1	SLFN11		GPR109B		FCRL6		RRAGD	NCF1B	LILRA5	HEY1			OLR1		SIGLEC9		UPP1		UGCG	CD1E		FPR3	IGSF6	IL17RE	PLA2G4A	SFRP1	CD274
TRAF3IP3	FIGNL1	RFC5	SMAD4	ZEB2		GPX3		FGR		TACSTD2	P2RY10	LRP1	KRT1			RAB1A						ZDHHC17	CD247		GM2A	IL12A	IL23A	RAB27B	SIT1	CD31
	HELLS	SPC25	SPOCK2			HLA-DQA2		GPR114		TGM2	PNOC	MS4A7	LXN			RHOA							CD28		GPNMB	IL7R	ILDR1	RBMS3	TIGIT	CD35
	HMMR	TIMM13	TRIB2			INHBA		GZMH		TIMD4	SP100	MS4A8B	MEIS2			SAT1							CD3D		HCK	IRF1	LONRF3	RNF125	TLR10	CD40
	IARS	TIMM8B	TXK			LGMN		HAPLN3		TM7SF4	STAP1	TREM1	MS4A2			SDCBP							CD3E		HK3	ITGA4	LTK	SIGLEC10	TLR2	CD43
	KIF11	TK1				NGFR		HLA-DMB			TAGAP	TREML1	MS4A3			SRGN							CD3G		LIPA	ITGAM	MOCOS	SKAP1	TLR7	CD44
	KIF18A	TUBB				PDGFRL		HLA-DPA1			TXNIP		NLRP3			TEK							CD69		MARCO	ITGAX	SH2D6	SMAD2	TLR8	CD66B
	KIF20A	TXNDC17				PDPN		HLA-DPB1			ZCCHC2		NTRK1			TMBIM6							CD8A		MMP12	ITGB2	TNIP2	TMPRSS3	TRAF1	COX2
	KNTC1					PRKAR2B		IFI16					PLAT			UBE2D3							CXCR1		MNDA	ITGB4	TRAF3IP2	UBASH3A	WIPF1	CR2
	MAD2L1					SIGLEC1		IKZF2					PTGS1										CXCR4		MRC1	ITGB7	YBX2		TGFB1	CTR9
	MASTL					SIGLEC5		IL15					PTGS2										CXCR5		MS4A6A	LTA				EBP
	MTHFD2					SLAMF9		IL2RB					RGS16										CXCR6		NPL	LTB				FAM48A
	NCAPG2					STAB1		JAKMIP1					SCG2										FGFBP2		PLA2G7	METRNL				FAM70B
	NCAPH					THBD		KLRD1					SDPR										FLT3		PLEK	P2RX5				FCER2
	NEIL3					TNFAIP2		LY96					SERPINB2										FOSL1		RAB23	PTPRC				FCGRT
	NUF2					TTYH2		NFKBIA					SIGLEC14										GRAP2		RNASE6	SPN				FERMT3
	PRC1					UBD		PLXNC1					SIGLEC6										HLA-DRA		SDC2	TBX21				FLOT1
	PSAT1					VCAM1		PPP4R1					SLC18A2										HLA-DRB1		SLAMF8	TLR6				FLT1
	RTKN2							PTPN22					SLC24A3										HLA-DRB5		SLC15A3	TNFRSF1A				GIMAP7
								RGS18					TAL1										HRH2		SLC38A6	TNFRSF9				GLI4
								SETD7					TARP										IFNG		SLC7A7	TRAT1				GNA15
								SH2D1B					TIE1										IL10		SPP1					GPR34
								SLA2					TIMP1										IL12B		TFEC					GPSM3
								STXBP1					TNFAIP6										IL12RB1		TM6SF1					HLA-DR
								TLR5					TSPAN4										IL12RB2		TNFSF8					IDO
								TYROBP					VAT1										IL18R1		TREM2					IKZF1
																							IL18RAP		TRPV2					IL12
																							IL1B							IL13
																							IL21							IL18BP
																							IL21R							IL1R
																							IL24							IL4RA
																							IL26							INPP5D
																							IL27							ITGA3
																							IL2RA							KDR
																							IL6							KRIT1
																							IL7							LGALS3
																							IRF4							MGAT4A
																							IRF8							NAIP
																							ITGAL							NEK3
																							ITK							NFSF13
																							JAK2							NOG
																							JAK3							PARVG
																							LAIR1							PDRG1
																							LAT							PECAM1
																							LAX1							PIK3R5
																							LCK							PPP1R2P4
																							LCP2							PSAP
																							LILRA3							PTGES2
																							LILRA4							PTPRE
																							LILRB1							RNASE1
																							LILRB2							RP11
																							LILRB3							S100A8
																							LILRB4							S100A9
																							MS4A4A							SELPLG
																							NAPSB							SLA
																							NFATC1							SLC36A1
																							NFKB2							SLC44A1
																							P2RY14							ST8SIA4
																							PIK3CD							STAT3
																							POU2F2							STAT6
																							PRF1							TBXAS1
																							RUNX3							TFGFB1
																							SPI1							TFGFB2
																							STAT1							TFGFB3
																							STAT4							TFGFB5
																							TNF							TFRC
																							TPRG1							TGFB2
																							TSLP							TPP1
																							UBASH3B							VTCN1
																							ZAP70
