# Supplementary material for: Identification and validation of miR-509-5p as a prognosticator for favorable survival in osteosarcoma
Source: Medicine (Baltimore). 2022 Aug 19;101(33):e29705. doi: 10.1097/MD.0000000000029705 (PMC9387993; doi:10.1097/MD.0000000000029705)
Supplement: Supplementary file 4 [file medi-101-e29705-s004.xlsx]

## Sheet: Table S4
Table S4 Representative feature genes for 8 collected immune signatures
Cytolytic activity	T cell inflamed signature	IFNγ signature	Stromal cells signature	Immune cells signature	Immune cell subsets	Immune signaling molecules	Cytokines chemokines
GZMA	CD274	GBP1	DCN	LCP2	CD1C	SH2D1A	IFNG
PRF1	CD276	IFI16	PAPPA	LSP1	CD2	TIGIT	FDCSP
	CCL5	IFI30	SFRP4	FYB	CD3E	PTPRCAP	CXCL9
	CD27	IFNG	THBS2	PLEK	CD3D	LAX1	CXCL10
	CD8A	IRF1	LY86	HCK	CD3G	SPIB	CXCL11
	CMKLR1	STAT1	CXCL14	IL10RA	CD6	SLAMF1	CXCL13
	CXCL9	TAP1	FOXF1	LILRB1	CD7	TCL1A	CCL21
	CXCR6	TAP2	COL10A1	NCKAP1L	CD8A	TRAT1	CCL19
	IDO1	PSMB9	ACTG2	LAIR1	CD8B	THEMIS	CCL7
	LAG3	IL15RA	APBB1IP	NCF2	CD19	LCK	XCL1
	NKG7	GZMA	SH2D1A	CYBB	CD20	SIT1	XCL2
	PDCD1LG2	GZMB	SULF1	PTPRC	NKG7	HSH2D	CCR4
	PSMB10	CXCL10	MSR1	IL7R	KLRD1	ITK	CXCR5
	HLA-DQA1	CXCL9	C3AR1	LAPTM5	KLRC1	PTPRC	CXCR3
	HLA-DRB1	TBX21	FAP	CD53	KIR2DL4	ZAP70	DARC
	HLA-E		PTGIS	EVI2B	CD24	CRTAM	IL7R
	STAT1		ITGBL1	SLA	CD38	TIMD4	IL21R
	TIGIT		BGN	ITGB2		SIRPG	IL22RA2
			CXCL12	GIMAP4		SLA2
			ECM2	MYO1F		DC247
			FCGR2A	HCLS1		TBX21
			MS4A4A	MNDA		RHOH
			WISP1	IL2RG		HSH2D
			COL1A2	CD48		TBET
			MS4A6A	AOAH		POU2AF1
			EDNRA	CCL5		BLK
			VCAM1	LTB		PAX5
			GPR124	GMFG		BANK1
			SCUBE2	GIMAP6		STAP1
			AIF1	GZMK		IKZF3
			HEPH	LST1		TNFRSF17
			LUM	GPR65		MS4A1
			PTGER3	LILRB2		SPIB
			RUNX1T1	WIPF1		AIM2
			CDH5	CD37		SKAP1
			PIK3R5	BIN2		IFI27
			RAMP3	FCER1G		NLRP2
			LDB2	IKZF1		ZBP1
			COX7A1	TYROBP		TIBAB
			EDIL3	FGL2		GZMA
			DDR2	FLI1		CHIT1
			FCGR2B	IRF8		MMP12
			LPPR4	ARHGAP15		HAMP
			COL15A1	SH2B3		ERAP2
			AOC3	TNFRSF1B		MARCO
			ITIH3	DOCK2		GBP5
			FMO1	CD2		SLAMF6
			PRKG1	ARHGEF6		KLRK1
			PLXDC1	CORO1A		LILRA4
			VSIG4	LY96		SLAMF7
			COL6A3	LYZ		CHI3L1
			SGCD	ITGAL		GZMB
			COL3A1	TNFAIP3		GZMH
			F13A1	RNASE6		GZMK
			OLFML1	TGFB1
			IGSF6	PSTPIP1
			COMP	CST7
			HGF	RGS1
			GIMAP5	FGR
			ABCA6	SELL
			ITGAM	MICAL1
			MAF	TRAF3IP3
			ITM2A	ITGA4
			CLEC7A	MAFB
			ASPN	ARHGDIB
			LRRC15	IL4R
			ERG	RHOH
			CD86	HLA-DPA1
			TRAT1	NKG7
			COL8A2	NCF4
			TCF21	LPXN
			CD93	ITK
			CD163	SELPLG
			GREM1	HLA-DPB1
			LMOD1	CD3D
			TLR2	CD300A
			ZEB2	IL2RB
			C1QB	ADCY7
			KCNJ8	PTGER4
			KDR	SRGN
			CD33	CD247
			RASGRP3	CCR7
			TNFSF4	MSN
			CCR1	ALOX5AP
			CSF1R	PTGER2
			BTK	RAC2
			MFAP5	GBP2
			MXRA5	VAV1
			ISLR	CLEC2B
			ARHGAP28	P2RY14
			ZFPM2	NFKBIA
			TLR7	S100A9
			ADAM12	IFI30
			OLFML2B	MFSD1
			ENPP2	RASSF2
			CILP	TPP1
			SIGLEC1	RHOG
			SPON2	CLEC4A
			PLXNC1	GZMB
			ADAMTS5	PVRIG
			SAMSN1	S100A8
			CH25H	CASP1
			COL14A1	BCL2A1
			EMCN	HLA-E
			RGS4	KLRB1
			PCDH12	GNLY
			RARRES2	RAB27A
			CD248	IL18RAP
			PDGFRB	TPST2
			C1QA	EMP3
			COL5A3	GMIP
			IGF1	LCK
			SP140	IL32
			TFEC	PTPRCAP
			TNN	LGALS9
			ATP8B4	CCDC69
			ZNF423	SAMHD1
			FRZB	TAP1
			SERPING1	GBP1
			ENPEP	CTSS
			CD14	GZMH
			DIO2	ADAM8
			FPR1	GLRX
			IL18R1	PRF1
			HDC	CD69
			TXNDC3	HLA-B
			PDE2A	HLA-DMA
			RSAD2	CD74
			ITIH5	KLRK1
			FASLG	PTPRE
			MMP3	HLA-DRA
			NOX4	VNN2
			WNT2	TCIRG1
			LRRC32	RABGAP1L
			CXCL9	CSTA
			ODZ4	ZAP70
			FBLN2	HLA-F
			EGFL6	HLA-G
			IL1B	CD52
			SPON1	CD302
			CD200	CD27
