# Supplementary material for: Identification and validation of miR-509-5p as a prognosticator for favorable survival in osteosarcoma
Source: Medicine (Baltimore). 2022 Aug 19;101(33):e29705. doi: 10.1097/MD.0000000000029705 (PMC9387993; doi:10.1097/MD.0000000000029705)
Supplement: Supplementary file 5 [file medi-101-e29705-s005.xlsx]

## Sheet: Table S5
Table S5 Differential analysis results of miRNAs between osteosarcoma and adjacent normal tissue with GSE28423 data
miRNA	logFC	AveExpr	t	P.Value	adj.P.Value	B
hsa-miR-144*	-6.45081	1.17183	-28.2179	7.35e-19	5.31e-16	33.0311
hsa-miR-638	-3.66011	7.49422	-18.609	5.16e-15	1.27e-12	24.5116
hsa-miR-1225-5p	-4.84038	6.99412	-18.5885	5.28e-15	1.27e-12	24.4888
hsa-miR-451	-14.7685	3.24473	-16.5185	6.09e-14	1.1e-11	22.0601
hsa-miR-486-5p	-5.36249	4.28403	-14.495	8.71e-13	1.26e-10	19.3963
hsa-miR-188-5p	-3.94073	4.66412	-13.5974	3.13e-12	3.77e-10	18.1083
hsa-miR-671-5p	-4.79536	2.49353	-13.1962	5.66e-12	5.85e-10	17.5092
hsa-miR-134	-4.36695	4.50705	-13.0124	7.47e-12	6.75e-10	17.2297
hsa-miR-223	-7.92311	4.55049	-12.787	1.05e-11	8.46e-10	16.8825
hsa-miR-557	-3.93583	2.65635	-12.6871	1.23e-11	8.88e-10	16.727
hsa-miR-648	-2.4865	0.580601	-12.4151	1.88e-11	1.23e-09	16.2986
hsa-miR-1224-5p	-3.07535	3.99544	-12.0764	3.21e-11	1.93e-09	15.7548
hsa-miR-144	-8.1096	1.46032	-11.8529	4.6e-11	2.56e-09	15.3893
hsa-miR-572	-3.04137	4.30062	-11.7906	5.09e-11	2.63e-09	15.2865
hsa-miR-526b	-2.14426	0.46523	-11.7131	5.78e-11	2.79e-09	15.158
hsa-miR-150	-6.38916	2.48424	-11.2643	1.22e-10	5.51e-09	14.4011
hsa-miR-422a	-3.01392	0.877334	-11.0531	1.74e-10	7.42e-09	14.0371
hsa-miR-200b*	-2.52816	0.571926	-10.891	2.31e-10	9.26e-09	13.7542
hsa-miR-18a	6.57156	7.11929	10.7326	3.04e-10	1.15e-08	13.4749
hsa-miR-135a*	-2.92392	3.92533	-10.6875	3.28e-10	1.17e-08	13.3948
hsa-miR-623	-3.05549	2.35036	-10.6695	3.39e-10	1.17e-08	13.3628
hsa-miR-18b	5.53859	5.66516	10.1356	8.78e-10	2.88e-08	12.3953
hsa-miR-801	-3.07885	5.17758	-10.0098	1.1e-09	3.47e-08	12.1622
hsa-miR-126*	-4.88912	1.26845	-9.8846	1.39e-09	4.19e-08	11.9284
hsa-miR-142-5p	-5.66029	1.32159	-9.69616	1.97e-09	5.7e-08	11.5727
hsa-miR-489	-3.02918	1.18698	-9.60075	2.36e-09	6.55e-08	11.3909
hsa-miR-206	-6.34259	1.3746	-9.36479	3.68e-09	9.86e-08	10.9363
hsa-miR-196a	3.3788	7.43244	9.10408	6.08e-09	1.52e-07	10.4256
hsa-miR-769-5p	2.23533	4.68022	9.10184	6.11e-09	1.52e-07	10.4212
hsa-miR-198	-3.51905	1.0376	-8.97453	7.83e-09	1.89e-07	10.1686
hsa-miR-371-5p	-1.92744	5.1888	-8.82329	1.05e-08	2.46e-07	9.86573
hsa-miR-663	-2.4878	4.9855	-8.68989	1.37e-08	3.11e-07	9.59608
hsa-miR-518c*	-3.06988	1.49558	-8.46504	2.16e-08	4.73e-07	9.13621
hsa-miR-564	-2.75086	3.82166	-8.43817	2.28e-08	4.85e-07	9.0808
hsa-miR-617	-2.82298	1.00536	-8.40717	2.43e-08	5.02e-07	9.01675
hsa-miR-601	-4.36962	3.01475	-8.14542	4.15e-08	8.34e-07	8.47088
hsa-miR-19a	3.72938	9.83181	7.94339	6.32e-08	1.23e-06	8.04325
hsa-miR-139-3p	-2.44037	2.76202	-7.86175	7.5e-08	1.43e-06	7.86891
hsa-miR-940	-2.0151	6.21497	-7.84296	7.8e-08	1.45e-06	7.82866
hsa-miR-150*	-2.46464	4.8205	-7.69652	1.06e-07	1.92e-06	7.51333
hsa-miR-126	-6.02228	5.90214	-7.66711	1.13e-07	1.99e-06	7.44966
hsa-miR-130b	3.78173	7.87527	7.65839	1.15e-07	1.99e-06	7.43077
hsa-miR-487a	3.12402	3.3827	7.62316	1.24e-07	2.09e-06	7.3543
hsa-miR-550*	3.29913	3.65266	7.528	1.53e-07	2.51e-06	7.14693
hsa-miR-373	-0.912665	0.208675	-7.51399	1.57e-07	2.53e-06	7.11631
hsa-miR-498	-2.41255	2.66467	-7.49285	1.65e-07	2.59e-06	7.07004
hsa-miR-367	-1.38955	0.291611	-7.39774	2.02e-07	3.11e-06	6.86115
hsa-miR-590-5p	3.94704	6.33393	7.36183	2.18e-07	3.29e-06	6.78197
hsa-miR-301a	5.55069	7.06898	7.27855	2.62e-07	3.86e-06	6.5977
hsa-miR-125a-3p	-2.24718	5.86702	-7.2497	2.79e-07	3.98e-06	6.53367
hsa-miR-219-5p	3.73826	3.43962	7.24611	2.81e-07	3.98e-06	6.52569
hsa-miR-33a	3.81003	4.70314	7.22059	2.97e-07	4.13e-06	6.46893
hsa-miR-768-3p	-1.67551	8.25609	-7.21204	3.03e-07	4.13e-06	6.4499
hsa-miR-622	-3.02927	1.94407	-7.07677	4.08e-07	5.43e-06	6.14754
hsa-miR-483-5p	-2.21631	5.96858	-7.07091	4.13e-07	5.43e-06	6.13437
hsa-miR-7-1*	3.36874	3.24558	6.92241	5.74e-07	7.42e-06	5.79963
hsa-miR-149*	-2.47617	1.42978	-6.88116	6.3e-07	7.99e-06	5.70616
hsa-miR-324-5p	2.84529	7.26556	6.78394	7.83e-07	9.64e-06	5.48502
hsa-miR-874	-1.35587	5.4936	-6.78189	7.87e-07	9.64e-06	5.48036
hsa-miR-936	-2.75453	1.16317	-6.74831	8.48e-07	1.02e-05	5.40369
hsa-miR-491-3p	-3.01014	1.31752	-6.61059	1.16e-06	1.37e-05	5.08787
hsa-miR-195	-4.58918	6.23904	-6.56556	1.28e-06	1.5e-05	4.9841
hsa-miR-744	3.2512	4.44198	6.49982	1.49e-06	1.71e-05	4.83221
hsa-miR-324-3p	1.27057	8.95754	6.44786	1.68e-06	1.9e-05	4.71179
hsa-miR-431*	3.23225	4.48469	6.42972	1.75e-06	1.95e-05	4.66967
hsa-miR-421	2.60989	4.55268	6.40277	1.86e-06	2.04e-05	4.60706
hsa-miR-96	4.16699	6.75355	6.38725	1.93e-06	2.08e-05	4.57094
hsa-miR-133b	-6.42976	4.33297	-6.31912	2.26e-06	2.4e-05	4.41213
hsa-miR-331-5p	2.54363	2.28341	6.24059	2.7e-06	2.83e-05	4.22844
hsa-miR-487b	3.17112	7.09604	6.20057	2.97e-06	3.06e-05	4.13456
hsa-miR-1	-9.09708	2.94863	-6.14141	3.4e-06	3.4e-05	3.99549
hsa-let-7e*	2.71543	2.38379	6.13764	3.43e-06	3.4e-05	3.98661
hsa-miR-768-5p	-2.84794	4.31525	-6.13778	3.43e-06	3.4e-05	3.98696
hsa-miR-99b*	-2.61342	2.49232	-6.10153	3.73e-06	3.65e-05	3.90155
hsa-miR-9	6.02088	5.11438	5.90877	5.86e-06	5.65e-05	3.44517
hsa-miR-503	4.73278	4.83755	5.88379	6.22e-06	5.92e-05	3.38576
hsa-miR-210	3.39028	6.95263	5.8188	7.25e-06	6.81e-05	3.23091
hsa-miR-149	2.9057	5.89652	5.72739	9e-06	8.34e-05	3.01251
hsa-miR-338-5p	1.78355	5.10613	5.72185	9.12e-06	8.35e-05	2.99926
hsa-miR-877	-2.65909	1.88969	-5.6898	9.84e-06	8.89e-05	2.92251
hsa-miR-9*	5.38884	4.59226	5.63739	1.11e-05	9.95e-05	2.79679
hsa-miR-7	4.39936	5.47029	5.56106	1.34e-05	0.000117868	2.61333
hsa-miR-142-3p	-7.59886	3.59206	-5.55214	1.37e-05	0.000118954	2.59186
hsa-miR-506	1.67124	1.52121	5.54672	1.38e-05	0.000119069	2.57881
hsa-miR-887	-1.76211	3.78213	-5.53251	1.43e-05	0.000121732	2.54458
hsa-miR-301b	4.49188	3.88761	5.52516	1.46e-05	0.000122449	2.52687
hsa-miR-125a-5p	2.39958	7.99541	5.4825	1.61e-05	0.00013252	2.42403
hsa-miR-499-5p	-2.86877	0.548867	-5.48456	1.61e-05	0.00013252	2.42901
hsa-miR-374b	1.7191	6.85126	5.42997	1.83e-05	0.000148606	2.29722
hsa-miR-20a	2.47078	10.6161	5.38958	2.02e-05	0.000161918	2.19957
hsa-miR-374a	2.01423	7.81815	5.37867	2.07e-05	0.00016439	2.17319
hsa-miR-106a	2.833	6.04831	5.31612	2.41e-05	0.000189005	2.02174
hsa-miR-19b-1*	3.02726	3.40636	5.30291	2.48e-05	0.000193017	1.98972
hsa-miR-139-5p	-3.31758	1.83752	-5.27927	2.63e-05	0.000202027	1.9324
hsa-miR-128	2.55668	6.1436	5.27515	2.65e-05	0.000202027	1.92242
hsa-miR-151-3p	2.34065	6.56575	5.26666	2.71e-05	0.00020406	1.90182
hsa-miR-19b	2.25188	11.2057	5.26203	2.74e-05	0.000204222	1.8906
hsa-miR-520b	-1.6002	0.411571	-5.25718	2.77e-05	0.00020452	1.87881
hsa-miR-516b	-0.654357	0.163751	-5.24758	2.84e-05	0.000207198	1.85552
hsa-miR-765	-2.45206	3.74419	-5.23583	2.92e-05	0.000211028	1.827
hsa-miR-103	1.55692	10.07	5.18312	3.32e-05	0.000237317	1.69897
hsa-miR-744*	2.04513	2.31335	5.16841	3.44e-05	0.0002435	1.66322
hsa-miR-99b	2.51899	7.32448	5.1272	3.8e-05	0.000266433	1.563
hsa-miR-575	-1.52647	6.82738	-5.05166	4.56e-05	0.000316912	1.37909
hsa-miR-520e	-0.859345	0.25479	-5.03172	4.78e-05	0.000329468	1.3305
hsa-miR-148b	2.17178	6.42096	5.0252	4.86e-05	0.000330784	1.3146
hsa-miR-610	-2.89071	1.92534	-5.02231	4.9e-05	0.000330784	1.30757
hsa-miR-934	-2.38013	1.01126	-4.96593	5.61e-05	0.000375852	1.17012
hsa-miR-939	-1.17675	7.07363	-4.94799	5.86e-05	0.000389019	1.12636
hsa-miR-17	2.5251	9.73932	4.94149	5.96e-05	0.000391631	1.1105
hsa-miR-29c*	-2.56606	1.90077	-4.91708	6.32e-05	0.000411863	1.05094
hsa-miR-455-5p	2.40099	3.87068	4.8742	7.02e-05	0.000453134	0.946286
hsa-miR-181d	1.43684	5.31261	4.83673	7.69e-05	0.000492094	0.854789
hsa-miR-106b	2.17601	10.0207	4.78338	8.76e-05	0.000555612	0.724474
hsa-miR-1226*	-1.23093	5.30791	-4.75784	9.32e-05	0.000586222	0.662093
hsa-miR-187*	-2.3122	2.11235	-4.6874	0.000110762	0.000690352	0.489991
hsa-miR-484	1.61874	5.8451	4.6588	0.000118786	0.000732892	0.420117
hsa-miR-541	-1.446	0.549962	-4.65596	0.000119614	0.000732892	0.413178
hsa-miR-93*	2.12642	2.28437	4.6162	0.000131838	0.000800999	0.316028
hsa-miR-609	-1.94273	0.387816	-4.60443	0.000135692	0.000817547	0.287265
hsa-miR-518d-5p	-0.687483	0.207246	-4.56406	0.000149789	0.000895018	0.188655
hsa-miR-107	1.104	10.0579	4.54158	0.000158267	0.000928329	0.133749
hsa-miR-92a-2*	-0.80746	0.190378	-4.54065	0.000158631	0.000928329	0.131459
hsa-miR-194*	-0.725147	0.176063	-4.53914	0.000159215	0.000928329	0.127791
hsa-miR-770-5p	1.58036	5.52669	4.52511	0.000164786	0.000953121	0.0935076
hsa-miR-130a*	-0.746439	0.179766	-4.5195	0.000167064	0.000958631	0.0798187
hsa-miR-633	-0.815107	0.191708	-4.47266	0.000187381	0.00106674	-0.0345317
hsa-miR-1228*	-2.17147	0.975481	-4.46034	0.000193128	0.00109087	-0.0646188
hsa-miR-17*	2.0067	6.25528	4.44405	0.000200994	0.0011265	-0.10437
hsa-miR-223*	-2.35963	0.460321	-4.36735	0.00024257	0.00134906	-0.291434
hsa-miR-22*	2.04992	3.81957	4.33623	0.000261803	0.00144491	-0.367282
hsa-miR-202	-1.45907	4.86308	-4.31857	0.000273388	0.00149742	-0.410306
hsa-miR-22	-1.04908	11.0501	-4.30308	0.000283969	0.00154368	-0.448025
hsa-miR-26b	-1.26277	8.72031	-4.29738	0.000287963	0.00154505	-0.461899
hsa-miR-133a	-3.19994	3.55018	-4.29331	0.000290848	0.00154505	-0.471798
hsa-miR-20b	2.09435	8.411	4.29107	0.000292449	0.00154505	-0.477248
hsa-miR-935	2.27545	2.02033	4.29063	0.000292768	0.00154505	-0.478332
hsa-miR-605	-1.86246	2.03218	-4.25244	0.000321504	0.0016844	-0.571271
hsa-miR-330-3p	1.50292	3.03849	4.24285	0.000329149	0.00171205	-0.59459
hsa-miR-93	2.30147	9.26019	4.23457	0.000335894	0.00173466	-0.614714
hsa-miR-513c	-2.19267	2.81038	-4.16309	0.000400193	0.00205205	-0.78834
hsa-miR-497	-4.4425	4.34281	-4.15211	0.000411104	0.00209315	-0.814983
hsa-miR-184	-1.93928	1.44547	-4.13325	0.000430546	0.00217389	-0.860741
hsa-miR-505	2.00461	5.26591	4.13095	0.000432973	0.00217389	-0.866306
hsa-miR-146b-5p	-3.68616	2.60524	-4.09088	0.00047761	0.00238146	-0.963402
hsa-miR-383	-1.33844	0.397383	-4.02863	0.000556191	0.00275429	-1.11398
hsa-miR-32	2.69557	3.83447	3.97232	0.000638275	0.00313927	-1.24988
hsa-let-7e	1.92194	9.1543	3.91176	0.000740011	0.00361505	-1.39571
hsa-miR-362-3p	2.66723	3.97584	3.90662	0.000749337	0.00363604	-1.40805
hsa-miR-20a*	2.67313	3.28253	3.85909	0.000841431	0.00403415	-1.52218
hsa-miR-21*	4.43955	6.27281	3.85855	0.00084254	0.00403415	-1.52348
hsa-miR-300	-1.55655	0.478657	-3.84995	0.000860384	0.00409249	-1.5441
hsa-miR-181a*	2.45522	5.78537	3.80087	0.000969616	0.00458191	-1.66162
hsa-miR-10a	1.97726	7.44124	3.79734	0.000977987	0.00459146	-1.67007
hsa-miR-571	-1.89838	0.507754	-3.78212	0.00101487	0.0047339	-1.70644
hsa-miR-183	2.87598	4.888	3.77617	0.00102967	0.00477212	-1.72066
hsa-miR-890	-0.450892	0.168635	-3.74896	0.00110009	0.005066	-1.7856
hsa-miR-16-2*	1.90056	3.63158	3.73507	0.00113783	0.00520666	-1.8187
hsa-miR-338-3p	-3.25794	1.45768	-3.72541	0.00116484	0.00529672	-1.84171
hsa-miR-1228	-1.03012	5.35468	-3.70639	0.00121987	0.00551227	-1.88697
hsa-miR-494	-1.32756	8.94175	-3.69753	0.00124637	0.00559703	-1.90803
hsa-miR-630	-2.50274	5.81563	-3.67345	0.00132129	0.00589686	-1.96522
hsa-miR-513b	-1.79699	3.67675	-3.63654	0.0014448	0.00640854	-2.05269
hsa-miR-542-5p	1.99221	4.42224	3.63181	0.00146143	0.00644277	-2.06389
hsa-miR-542-3p	3.05037	4.41949	3.62062	0.00150155	0.00657037	-2.09038
hsa-miR-29b	2.81863	10.0518	3.61869	0.00150855	0.00657037	-2.09493
hsa-miR-32*	-2.84577	1.78334	-3.53707	0.00183707	0.00795332	-2.28735
hsa-miR-140-3p	-2.15056	7.99692	-3.49722	0.00202203	0.00870193	-2.38087
hsa-miR-15a*	2.00092	1.79355	3.48302	0.00209226	0.00895091	-2.41413
hsa-miR-29b-1*	3.1941	3.39577	3.47528	0.0021315	0.00904973	-2.43222
hsa-miR-196a*	-0.321318	0.105832	-3.47355	0.00214039	0.00904973	-2.43627
hsa-miR-181a-2*	2.37742	4.1075	3.44276	0.00230452	0.00968702	-2.50816
hsa-miR-361-5p	1.03437	7.41061	3.43941	0.00232315	0.0097089	-2.51599
hsa-miR-518b	1.41912	1.32537	3.41182	0.00248185	0.0103125	-2.58022
hsa-miR-604	-1.39027	0.468606	-3.38534	0.00264414	0.0109241	-2.64173
hsa-miR-658	-0.210355	0.0865338	-3.38101	0.00267166	0.010975	-2.65178
hsa-miR-760	-1.79839	2.5156	-3.3645	0.00277912	0.011352	-2.69004
hsa-miR-221*	3.26938	3.52536	3.3339	0.00298955	0.012143	-2.7608
hsa-miR-92a	1.18929	9.67667	3.32884	0.00302578	0.0122214	-2.77247
hsa-miR-490-5p	-1.68031	0.799705	-3.31915	0.00309643	0.0124373	-2.79482
hsa-miR-31*	5.39216	4.62086	3.30382	0.0032115	0.0128283	-2.83015
hsa-miR-548d-5p	-2.19065	0.85095	-3.29829	0.00325394	0.0129264	-2.84285
hsa-miR-363	-3.81807	3.00253	-3.28903	0.0033264	0.013142	-2.86416
hsa-miR-877*	-1.0304	4.33652	-3.26605	0.00351287	0.0138033	-2.9169
hsa-miR-127-5p	-0.225027	0.0994045	-3.24662	0.00367852	0.014376	-2.96141
hsa-miR-595	-1.14523	2.65054	-3.20328	0.00407564	0.0158424	-3.06034
hsa-miR-320	0.870117	8.26415	3.19805	0.00412628	0.0159535	-3.07224
hsa-miR-335*	-2.93634	1.77304	-3.19574	0.00414883	0.0159553	-3.07749
hsa-miR-130b*	1.54106	1.41366	3.16021	0.00451132	0.0172576	-3.15817
hsa-miR-181b	1.86604	7.7996	3.15093	0.00461095	0.0175459	-3.17919
hsa-miR-1227	0.99876	3.73286	3.14118	0.00471785	0.0177758	-3.20123
hsa-miR-519e	1.88799	1.76841	3.14094	0.00472054	0.0177758	-3.20178
hsa-miR-493	-1.35637	0.650076	-3.11218	0.00505026	0.0189188	-3.26667
hsa-miR-659	-1.90438	2.6695	-3.10828	0.00509666	0.0189942	-3.27545
hsa-miR-665	-1.03193	3.5517	-3.0997	0.0052002	0.0192807	-3.29476
hsa-miR-611	1.47922	1.50241	3.08097	0.00543322	0.0200419	-3.33682
hsa-miR-548b-5p	-0.612913	0.156544	-3.06701	0.00561346	0.0206017	-3.36812
hsa-miR-646	1.26748	1.18767	3.0398	0.00598142	0.0218412	-3.42894
hsa-miR-615-3p	1.81515	2.891	3.02632	0.00617228	0.0224249	-3.459
hsa-miR-129-5p	2.13726	3.41786	3.0211	0.0062476	0.0225851	-3.47061
hsa-miR-10b*	-1.89965	1.26923	-3.00776	0.00644451	0.023181	-3.50028
hsa-miR-647	-0.993967	0.488234	-2.98581	0.00678148	0.0242723	-3.54898
hsa-miR-550	-0.720391	3.92956	-2.96139	0.00717604	0.025558	-3.60296
hsa-miR-346	1.82378	2.16578	2.95695	0.00725022	0.0256281	-3.61276
hsa-miR-769-3p	-0.784248	2.39957	-2.95597	0.00726662	0.0256281	-3.61492
hsa-miR-655	-0.431711	0.12503	-2.95303	0.00731611	0.0256774	-3.62139
hsa-miR-516a-3p	-0.617605	0.164221	-2.93467	0.00763306	0.0266604	-3.66181
hsa-miR-411*	1.67962	1.5555	2.92949	0.00772495	0.0268516	-3.67321
hsa-miR-519d	1.46276	1.68892	2.90638	0.00814736	0.0281844	-3.72388
hsa-miR-138	2.00215	3.29551	2.90226	0.00822488	0.0283171	-3.73289
hsa-miR-95	-2.61959	1.4776	-2.89439	0.00837516	0.0286978	-3.7501
hsa-miR-31	5.12993	4.95664	2.87728	0.00871068	0.0297067	-3.78743
hsa-miR-645	-0.572433	0.173488	-2.87478	0.00876089	0.0297199	-3.79289
hsa-miR-1224-3p	-1.60222	0.790877	-2.873	0.00879676	0.0297199	-3.79677
hsa-miR-642	-0.581409	0.151065	-2.85993	0.00906419	0.030481	-3.8252
hsa-miR-518f*	-0.524535	0.296951	-2.82272	0.00986875	0.0329844	-3.90582
hsa-miR-302a*	-0.658702	0.164507	-2.82134	0.00989987	0.0329844	-3.9088
hsa-miR-450a	2.13601	4.24324	2.78085	0.0108553	0.0360016	-3.99594
hsa-miR-567	-1.22391	0.551767	-2.7646	0.0112627	0.0371824	-4.03074
hsa-miR-493*	2.42547	3.65733	2.76141	0.0113443	0.0372815	-4.03755
hsa-miR-634	0.872865	3.90496	2.75629	0.0114765	0.0375453	-4.04849
hsa-miR-943	1.27331	1.27273	2.74941	0.0116567	0.0379632	-4.06319
hsa-miR-196b	2.12097	6.81229	2.74629	0.0117391	0.0380599	-4.06982
hsa-miR-137	4.22181	3.6282	2.73234	0.012115	0.0391034	-4.09954
hsa-miR-335	-2.89357	1.6575	-2.71619	0.0125642	0.0403731	-4.13382
hsa-miR-370	-1.18045	3.80759	-2.70542	0.0128726	0.041181	-4.15664
hsa-miR-132	0.91051	4.19442	2.69224	0.0132596	0.0422322	-4.18449
hsa-miR-106b*	1.83578	1.65713	2.68894	0.0133582	0.0423596	-4.19145
hsa-miR-29a	1.31814	11.0861	2.68267	0.0135477	0.0427729	-4.20468
hsa-miR-362-5p	1.53379	4.61146	2.6772	0.0137149	0.0431124	-4.2162
hsa-miR-129*	1.52713	3.94825	2.66587	0.0140674	0.0440292	-4.24002
hsa-miR-186*	-0.581248	0.240353	-2.66005	0.0142517	0.0444137	-4.25223
hsa-miR-25	1.29041	9.24492	2.65642	0.0143679	0.0445836	-4.25985
hsa-miR-220b	1.11224	1.05942	2.63596	0.0150392	0.0464673	-4.30264
hsa-miR-631	-0.775844	3.57334	-2.63099	0.0152068	0.0467851	-4.31302
hsa-miR-24-1*	1.79939	3.73437	2.62886	0.0152791	0.0468086	-4.31746
hsa-miR-520d-3p	-0.99982	0.463256	-2.61965	0.0155958	0.0474184	-4.33666
hsa-miR-509-5p	1.78866	2.04161	2.61926	0.0156094	0.0474184	-4.33747
hsa-miR-339-3p	1.07719	3.16857	2.60036	0.0162786	0.0492445	-4.37672
hsa-miR-182	2.17665	2.46631	2.5832	0.0169099	0.050941	-4.41224
hsa-miR-378	-1.97254	5.91481	-2.57707	0.0171406	0.0514219	-4.42489
hsa-miR-501-3p	1.58143	2.33203	2.56297	0.0176831	0.0528302	-4.45394
hsa-miR-1233	1.64859	2.01854	2.557	0.0179177	0.0533107	-4.46622
hsa-miR-625*	0.698889	3.20852	2.54679	0.0183251	0.0542994	-4.48716
hsa-miR-138-1*	1.14769	1.49894	2.54272	0.0184903	0.0545652	-4.49551
hsa-miR-323-5p	0.834938	0.830346	2.53924	0.0186322	0.0547605	-4.50262
hsa-miR-199b-5p	-4.19037	4.13082	-2.5346	0.0188234	0.0550985	-4.51212
hsa-miR-590-3p	-0.381643	0.141683	-2.53038	0.0189987	0.0553874	-4.52074
hsa-miR-339-5p	1.15825	1.14115	2.52456	0.0192433	0.0556885	-4.53263
hsa-let-7g*	1.23835	1.42986	2.52426	0.0192561	0.0556885	-4.53325
hsa-miR-24	0.735723	11.3997	2.50769	0.0199686	0.0575191	-4.567
hsa-miR-758	2.26414	2.35209	2.48907	0.0207982	0.0596709	-4.60476
hsa-miR-33b*	-0.729365	4.46319	-2.48507	0.0209806	0.0597706	-4.61285
hsa-miR-193b*	-1.61235	2.31505	-2.48469	0.0209982	0.0597706	-4.61363
hsa-miR-491-5p	0.920966	0.967564	2.47913	0.0212544	0.0602624	-4.62486
hsa-miR-145	-3.53828	7.15608	-2.47602	0.0213989	0.0604351	-4.63114
hsa-miR-323-3p	1.9227	1.72893	2.4354	0.0233733	0.0657545	-4.71274
hsa-miR-30e	1.16962	7.46098	2.42651	0.0238274	0.0666383	-4.7305
hsa-miR-1225-3p	-0.731414	4.83208	-2.42565	0.0238718	0.0666383	-4.73222
hsa-miR-211	1.03402	1.51835	2.42323	0.0239967	0.0667294	-4.73703
hsa-miR-214*	2.64973	4.37217	2.41037	0.0246725	0.0683457	-4.76263
hsa-miR-509-5p	-0.857705	0.857274	-2.38832	0.0258724	0.071396	-4.80634
hsa-miR-340	2.27891	4.50472	2.37571	0.0265821	0.0728735	-4.83122
hsa-miR-541*	0.873423	0.862138	2.37395	0.0266827	0.0728735	-4.83469
hsa-miR-532-3p	1.31434	3.92931	2.37347	0.0267102	0.0728735	-4.83564
hsa-miR-492	-0.877813	0.686527	-2.35837	0.0275878	0.0749849	-4.86531
hsa-miR-129-3p	1.82108	4.6122	2.35172	0.0279832	0.0757746	-4.87836
hsa-miR-650	0.634545	4.96503	2.32801	0.0294341	0.079285	-4.92466
hsa-miR-643	-0.491253	0.193198	-2.32697	0.0294989	0.079285	-4.92668
hsa-miR-596	1.04676	1.47988	2.30733	0.0307554	0.0823219	-4.96481
hsa-miR-92b	0.808427	4.06831	2.30535	0.030885	0.0823219	-4.96865
hsa-let-7d*	-0.783387	2.55393	-2.30404	0.0309703	0.0823219	-4.97117
hsa-miR-520f	-0.785524	0.360634	-2.26356	0.0337338	0.089339	-5.04907
hsa-miR-30c-1*	-0.860844	0.672458	-2.2618	0.0338587	0.0893424	-5.05243
hsa-miR-124	2.42806	2.56382	2.25779	0.0341455	0.0897716	-5.0601
hsa-miR-615-5p	0.781873	0.78651	2.24386	0.0351583	0.0919039	-5.08666
hsa-miR-221	2.66224	7.87694	2.24315	0.0352108	0.0919039	-5.08801
hsa-miR-143	-3.24668	5.08447	-2.23716	0.0356553	0.0927295	-5.0994
hsa-miR-532-5p	1.19643	4.87374	2.23248	0.0360062	0.0933064	-5.10828
hsa-miR-100	1.70581	9.36328	2.20871	0.0378374	0.0977014	-5.15323
hsa-miR-409-3p	1.16905	4.47512	2.20018	0.0385148	0.0989151	-5.16928
hsa-miR-520d-5p	-1.13559	1.40653	-2.19935	0.038581	0.0989151	-5.17083
hsa-miR-92a-1*	1.61033	1.47089	2.18555	0.0397018	0.101429	-5.19671
hsa-miR-519e*	0.571359	3.90725	2.18037	0.0401299	0.101848	-5.20639
hsa-miR-608	0.776802	0.782321	2.18016	0.0401476	0.101848	-5.20678
hsa-miR-513a-5p	-0.848459	6.35898	-2.16308	0.0415907	0.10514	-5.23862
hsa-miR-138-2*	0.672601	5.17209	2.13451	0.0441092	0.111118	-5.2915
hsa-miR-938	-0.117613	0.0776081	-2.12288	0.0451735	0.113023	-5.3129
hsa-miR-193a-3p	2.83375	6.78724	2.12283	0.045178	0.113023	-5.31299
hsa-miR-455-3p	0.866013	7.00125	2.08907	0.0483988	0.120663	-5.37465
hsa-miR-629*	0.647583	4.55798	2.08257	0.0490422	0.121847	-5.38645
hsa-miR-101	-0.973993	7.12383	-2.0656	0.0507584	0.12528	-5.41713
hsa-miR-212	0.788133	7.10439	2.06548	0.0507703	0.12528	-5.41734
hsa-miR-220c	-0.506857	0.188065	-2.063	0.0510257	0.125482	-5.42181
hsa-miR-219-1-3p	0.640523	0.669742	2.05631	0.05172	0.126758	-5.43385
hsa-miR-589*	0.85456	0.846555	2.05291	0.0520771	0.127202	-5.43998
hsa-miR-200a*	-1.00957	1.75911	-2.04929	0.052458	0.127701	-5.44646
hsa-miR-216a	-0.111941	0.0787473	-2.04566	0.0528435	0.128208	-5.45297
hsa-miR-373*	-0.92579	1.9267	-2.03716	0.0537553	0.129661	-5.46818
hsa-miR-662	-0.934261	1.62705	-2.03673	0.0538012	0.129661	-5.46894
hsa-miR-509-3-5p	-0.544394	0.438212	-2.02961	0.0545765	0.131093	-5.48164
hsa-miR-657	0.751111	0.761097	2.0239	0.0552057	0.131475	-5.49181
hsa-miR-424	2.16124	8.78035	2.02337	0.0552635	0.131475	-5.49274
hsa-miR-708	-1.61509	1.41622	-2.02321	0.0552814	0.131475	-5.49303
hsa-miR-892b	0.816989	5.4676	1.97863	0.0604228	0.143232	-5.57168
hsa-miR-923	-0.978322	13.3849	-1.9733	0.0610641	0.144279	-5.58099
hsa-miR-21	1.83524	13.6072	1.94968	0.0639833	0.150684	-5.62209
hsa-miR-151-5p	0.952755	8.21981	1.94094	0.0650941	0.152802	-5.63721
hsa-miR-25*	1.03638	0.996751	1.93116	0.0663569	0.155262	-5.65407
hsa-miR-548c-5p	-1.5447	1.46506	-1.92443	0.0672399	0.156821	-5.66565
hsa-miR-130a	2.05871	9.28094	1.92164	0.0676072	0.15717	-5.67042
hsa-miR-574-5p	-0.628961	7.67636	-1.9044	0.0699253	0.16188	-5.6999
hsa-miR-501-5p	0.661217	4.16502	1.90326	0.0700807	0.16188	-5.70184
hsa-miR-153	1.84643	1.66593	1.89763	0.0708536	0.163144	-5.71142
hsa-miR-767-3p	0.884725	1.80498	1.89394	0.0713637	0.163214	-5.71768
hsa-miR-181c*	1.31421	2.15686	1.89232	0.0715899	0.163214	-5.72044
hsa-miR-668	1.02987	2.27729	1.89184	0.071656	0.163214	-5.72124
hsa-miR-624*	1.13365	1.07711	1.8909	0.0717871	0.163214	-5.72284
hsa-miR-16	-0.584069	11.7419	-1.88815	0.0721714	0.163573	-5.72749
hsa-miR-512-3p	-1.13599	1.44358	-1.86204	0.0759151	0.171521	-5.77148
hsa-miR-423-3p	0.599525	3.4665	1.84572	0.0783403	0.176449	-5.79876
hsa-miR-140-5p	-1.34968	8.06847	-1.84236	0.0788474	0.177039	-5.80435
hsa-let-7c*	1.00507	2.28543	1.82045	0.0822276	0.184057	-5.84063
hsa-miR-299-3p	1.89466	3.63114	1.81207	0.0835531	0.186447	-5.85443
hsa-miR-627	-0.854325	0.756735	-1.80899	0.0840451	0.186968	-5.85949
hsa-miR-512-5p	0.648631	0.67644	1.79746	0.0859081	0.190292	-5.87836
hsa-miR-431	1.57585	2.35101	1.7965	0.0860655	0.190292	-5.87993
hsa-miR-885-3p	-0.795572	0.532904	-1.79322	0.0866028	0.190896	-5.88528
hsa-miR-148a*	1.31248	1.25785	1.77978	0.0888352	0.195222	-5.90713
hsa-miR-218-2*	0.70222	1.02105	1.77302	0.0899756	0.197128	-5.91807
hsa-miR-30c	-0.622227	8.39726	-1.76573	0.0912214	0.199254	-5.92984
hsa-miR-371-3p	-0.766447	1.12365	-1.75344	0.0933532	0.203296	-5.94959
hsa-miR-409-5p	1.29292	1.28662	1.72073	0.0992383	0.215463	-6.00166
hsa-miR-625	1.17902	4.20347	1.71414	0.100462	0.217148	-6.01206
hsa-let-7b*	0.428908	3.88224	1.71332	0.100615	0.217148	-6.01335
hsa-miR-30e*	-0.742816	4.98978	-1.71033	0.101174	0.217705	-6.01805
hsa-miR-218	1.28368	5.92363	1.6932	0.104433	0.219689	-6.0449
hsa-miR-933	0.543441	4.14968	1.67925	0.107154	0.219689	-6.06662
hsa-miR-298	0.709475	1.09557	1.67658	0.107682	0.219689	-6.07076
hsa-miR-500	0.567953	5.22438	1.66702	0.109587	0.219689	-6.08553
hsa-miR-500*	0.759016	3.88898	1.66218	0.110563	0.219689	-6.09299
hsa-miR-27a*	-0.153935	0.135532	-1.66124	0.110753	0.219689	-6.09443
hsa-miR-425	0.758691	6.76345	1.66057	0.110888	0.219689	-6.09546
hsa-miR-598	1.90522	2.1151	1.65262	0.112512	0.219689	-6.10767
hsa-miR-100*	1.88139	1.6948	1.64289	0.114525	0.219689	-6.12253
hsa-miR-34c-3p	-0.840152	1.86649	-1.63839	0.115466	0.219689	-6.12939
hsa-miR-614	-0.147316	0.107715	-1.62813	0.117637	0.219689	-6.14496
hsa-miR-296-5p	-0.510481	4.25667	-1.62725	0.117825	0.219689	-6.1463
hsa-miR-613	-0.446165	0.254169	-1.62415	0.118489	0.219689	-6.15099
hsa-miR-345	-0.52275	2.98212	-1.62093	0.11918	0.219689	-6.15584
hsa-miR-656	-0.236918	0.150041	-1.61667	0.120102	0.219689	-6.16227
hsa-miR-671-3p	1.01865	2.383	1.60472	0.122717	0.219689	-6.1802
hsa-miR-135b	2.64319	3.15882	1.59819	0.124168	0.219689	-6.18997
hsa-miR-382	-1.50673	1.33704	-1.59554	0.124759	0.219689	-6.19391
hsa-miR-602	-0.409842	4.07848	-1.59143	0.125681	0.219689	-6.20003
hsa-let-7c	-0.806402	9.08896	-1.58836	0.126375	0.219689	-6.20459
hsa-miR-628-3p	-0.708433	0.558172	-1.58224	0.127768	0.219689	-6.21367
hsa-miR-99a	-1.16365	7.36523	-1.57146	0.130251	0.219689	-6.22959
hsa-miR-105*	-0.0906641	0.0657179	-1.56839	0.130963	0.219689	-6.23409
hsa-miR-122	-0.0906641	0.0657179	-1.56839	0.130963	0.219689	-6.23409
hsa-miR-141*	-0.0906641	0.0657179	-1.56839	0.130963	0.219689	-6.23409
hsa-miR-147	-0.0906641	0.0657179	-1.56839	0.130963	0.219689	-6.23409
hsa-miR-147b	-0.0906641	0.0657179	-1.56839	0.130963	0.219689	-6.23409
hsa-miR-16-1*	-0.0906641	0.0657179	-1.56839	0.130963	0.219689	-6.23409
hsa-miR-190b	-0.0906641	0.0657179	-1.56839	0.130963	0.219689	-6.23409
hsa-miR-19a*	-0.0906641	0.0657179	-1.56839	0.130963	0.219689	-6.23409
hsa-miR-19b-2*	-0.0906641	0.0657179	-1.56839	0.130963	0.219689	-6.23409
hsa-miR-208a	-0.0906641	0.0657179	-1.56839	0.130963	0.219689	-6.23409
hsa-miR-216b	-0.0906641	0.0657179	-1.56839	0.130963	0.219689	-6.23409
hsa-miR-217	-0.0906641	0.0657179	-1.56839	0.130963	0.219689	-6.23409
hsa-miR-29b-2*	-0.0906641	0.0657179	-1.56839	0.130963	0.219689	-6.23409
hsa-miR-302b*	-0.0906641	0.0657179	-1.56839	0.130963	0.219689	-6.23409
hsa-miR-302c	-0.0906641	0.0657179	-1.56839	0.130963	0.219689	-6.23409
hsa-miR-302d	-0.0906641	0.0657179	-1.56839	0.130963	0.219689	-6.23409
hsa-miR-325	-0.0906641	0.0657179	-1.56839	0.130963	0.219689	-6.23409
hsa-miR-363*	-0.0906641	0.0657179	-1.56839	0.130963	0.219689	-6.23409
hsa-miR-367*	-0.0906641	0.0657179	-1.56839	0.130963	0.219689	-6.23409
hsa-miR-374a*	-0.0906641	0.0657179	-1.56839	0.130963	0.219689	-6.23409
hsa-miR-384	-0.0906641	0.0657179	-1.56839	0.130963	0.219689	-6.23409
hsa-miR-448	-0.0906641	0.0657179	-1.56839	0.130963	0.219689	-6.23409
hsa-miR-450b-3p	-0.0906641	0.0657179	-1.56839	0.130963	0.219689	-6.23409
hsa-miR-452*	-0.0906641	0.0657179	-1.56839	0.130963	0.219689	-6.23409
hsa-miR-497*	-0.0906641	0.0657179	-1.56839	0.130963	0.219689	-6.23409
hsa-miR-507	-0.0906641	0.0657179	-1.56839	0.130963	0.219689	-6.23409
hsa-miR-509-3p	-0.0906641	0.0657179	-1.56839	0.130963	0.219689	-6.23409
hsa-miR-511	-0.0906641	0.0657179	-1.56839	0.130963	0.219689	-6.23409
hsa-miR-518c	-0.0906641	0.0657179	-1.56839	0.130963	0.219689	-6.23409
hsa-miR-518f	-0.0906641	0.0657179	-1.56839	0.130963	0.219689	-6.23409
hsa-miR-519b-3p	-0.0906641	0.0657179	-1.56839	0.130963	0.219689	-6.23409
hsa-miR-519c-3p	-0.0906641	0.0657179	-1.56839	0.130963	0.219689	-6.23409
hsa-miR-520h	-0.0906641	0.0657179	-1.56839	0.130963	0.219689	-6.23409
hsa-miR-544	-0.0906641	0.0657179	-1.56839	0.130963	0.219689	-6.23409
hsa-miR-545*	-0.0906641	0.0657179	-1.56839	0.130963	0.219689	-6.23409
hsa-miR-548a-3p	-0.0906641	0.0657179	-1.56839	0.130963	0.219689	-6.23409
hsa-miR-548b-3p	-0.0906641	0.0657179	-1.56839	0.130963	0.219689	-6.23409
hsa-miR-552	-0.0906641	0.0657179	-1.56839	0.130963	0.219689	-6.23409
hsa-miR-553	-0.0906641	0.0657179	-1.56839	0.130963	0.219689	-6.23409
hsa-miR-556-5p	-0.0906641	0.0657179	-1.56839	0.130963	0.219689	-6.23409
hsa-miR-558	-0.0906641	0.0657179	-1.56839	0.130963	0.219689	-6.23409
hsa-miR-559	-0.0906641	0.0657179	-1.56839	0.130963	0.219689	-6.23409
hsa-miR-561	-0.0906641	0.0657179	-1.56839	0.130963	0.219689	-6.23409
hsa-miR-562	-0.0906641	0.0657179	-1.56839	0.130963	0.219689	-6.23409
hsa-miR-568	-0.0906641	0.0657179	-1.56839	0.130963	0.219689	-6.23409
hsa-miR-569	-0.0906641	0.0657179	-1.56839	0.130963	0.219689	-6.23409
hsa-miR-573	-0.0906641	0.0657179	-1.56839	0.130963	0.219689	-6.23409
hsa-miR-576-3p	-0.0906641	0.0657179	-1.56839	0.130963	0.219689	-6.23409
hsa-miR-577	-0.0906641	0.0657179	-1.56839	0.130963	0.219689	-6.23409
hsa-miR-578	-0.0906641	0.0657179	-1.56839	0.130963	0.219689	-6.23409
hsa-miR-580	-0.0906641	0.0657179	-1.56839	0.130963	0.219689	-6.23409
hsa-miR-581	-0.0906641	0.0657179	-1.56839	0.130963	0.219689	-6.23409
hsa-miR-591	-0.0906641	0.0657179	-1.56839	0.130963	0.219689	-6.23409
hsa-miR-599	-0.0906641	0.0657179	-1.56839	0.130963	0.219689	-6.23409
hsa-miR-603	-0.0906641	0.0657179	-1.56839	0.130963	0.219689	-6.23409
hsa-miR-606	-0.0906641	0.0657179	-1.56839	0.130963	0.219689	-6.23409
hsa-miR-618	-0.0906641	0.0657179	-1.56839	0.130963	0.219689	-6.23409
hsa-miR-619	-0.0906641	0.0657179	-1.56839	0.130963	0.219689	-6.23409
hsa-miR-620	-0.0906641	0.0657179	-1.56839	0.130963	0.219689	-6.23409
hsa-miR-626	-0.0906641	0.0657179	-1.56839	0.130963	0.219689	-6.23409
hsa-miR-644	-0.0906641	0.0657179	-1.56839	0.130963	0.219689	-6.23409
hsa-miR-649	-0.0906641	0.0657179	-1.56839	0.130963	0.219689	-6.23409
hsa-miR-651	-0.0906641	0.0657179	-1.56839	0.130963	0.219689	-6.23409
hsa-miR-653	-0.0906641	0.0657179	-1.56839	0.130963	0.219689	-6.23409
hsa-miR-802	-0.0906641	0.0657179	-1.56839	0.130963	0.219689	-6.23409
hsa-miR-875-3p	-0.0906641	0.0657179	-1.56839	0.130963	0.219689	-6.23409
hsa-miR-875-5p	-0.0906641	0.0657179	-1.56839	0.130963	0.219689	-6.23409
hsa-miR-888	-0.0906641	0.0657179	-1.56839	0.130963	0.219689	-6.23409
hsa-miR-920	-0.0906641	0.0657179	-1.56839	0.130963	0.219689	-6.23409
hsa-miR-922	-0.0906641	0.0657179	-1.56839	0.130963	0.219689	-6.23409
hsa-miR-924	-0.0906641	0.0657179	-1.56839	0.130963	0.219689	-6.23409
hsa-miR-944	-0.0906641	0.0657179	-1.56839	0.130963	0.219689	-6.23409
hsa-miR-96*	-0.0906641	0.0657179	-1.56839	0.130963	0.219689	-6.23409
hsa-miR-30d*	1.0085	1.66852	1.56482	0.131799	0.22035	-6.23935
hsa-miR-708*	-0.0902956	0.0660223	-1.5641	0.131966	0.22035	-6.24039
hsa-miR-106a*	0.540243	0.586902	1.55623	0.133825	0.222543	-6.25192
hsa-miR-873	1.24671	1.17051	1.55593	0.133895	0.222543	-6.25235
hsa-miR-885-5p	-0.715893	3.52374	-1.55141	0.134972	0.223818	-6.25895
hsa-miR-513a-3p	-0.456844	0.626296	-1.5466	0.136127	0.224656	-6.26595
hsa-miR-496	-0.0889595	0.0671261	-1.54599	0.136274	0.224656	-6.26684
hsa-miR-937	-0.888858	1.25552	-1.54426	0.13669	0.224656	-6.26935
hsa-miR-545	1.04278	2.03849	1.54414	0.13672	0.224656	-6.26953
hsa-miR-629	1.1699	2.82228	1.54201	0.137236	0.224992	-6.27262
hsa-miR-1231	0.334586	0.417011	1.52682	0.140957	0.230571	-6.29455
hsa-miR-584	-1.26514	2.73323	-1.52034	0.142571	0.232684	-6.30387
hsa-miR-660	0.90232	5.31311	1.51727	0.143341	0.233413	-6.30826
hsa-let-7b	-0.991622	10.7132	-1.50441	0.1466	0.238183	-6.3266
hsa-miR-486-3p	-0.711079	0.552594	-1.48953	0.150448	0.243668	-6.34767
hsa-miR-146a	-2.75126	3.8288	-1.48876	0.15065	0.243668	-6.34875
hsa-miR-499-3p	-0.372049	0.26224	-1.47864	0.153316	0.247428	-6.36298
hsa-miR-199a-5p	1.20657	9.65282	1.4762	0.153964	0.24792	-6.36639
hsa-miR-191	0.728121	2.0963	1.47491	0.154307	0.24792	-6.36819
hsa-miR-661	0.70327	1.06509	1.47114	0.155315	0.248986	-6.37346
hsa-miR-224	1.93937	5.87382	1.4589	0.158626	0.253732	-6.39048
hsa-miR-454	0.805183	4.89919	1.45453	0.159822	0.254721	-6.39653
hsa-miR-204	-1.56894	3.2462	-1.45407	0.15995	0.254721	-6.39718
hsa-miR-187	-0.10966	0.104888	-1.43709	0.164668	0.261659	-6.42053
hsa-miR-432	-1.5444	2.00376	-1.43363	0.165643	0.262631	-6.42526
hsa-miR-891b	-0.0817684	0.0730665	-1.41736	0.17029	0.268955	-6.44738
hsa-miR-34a*	1.07912	1.65472	1.41465	0.171074	0.268955	-6.45105
hsa-miR-502-3p	0.723581	3.20764	1.41455	0.171102	0.268955	-6.45118
hsa-miR-449a	2.10129	1.87646	1.41449	0.171119	0.268955	-6.45126
hsa-miR-652	-0.679459	4.14379	-1.41164	0.171946	0.269426	-6.4551
hsa-miR-433	0.893756	0.914886	1.4109	0.172164	0.269426	-6.45611
hsa-miR-585	0.81567	0.814429	1.40714	0.173262	0.270558	-6.46117
hsa-miR-490-3p	0.61831	0.976377	1.39982	0.175416	0.273331	-6.471
hsa-miR-524-3p	-0.0822541	0.0726653	-1.39565	0.176653	0.274666	-6.47657
hsa-miR-185	0.576906	6.62855	1.38427	0.180062	0.279367	-6.49172
hsa-miR-28-5p	0.41705	6.54836	1.38051	0.1812	0.28053	-6.4967
hsa-miR-15b	0.566361	10.7674	1.37214	0.183755	0.283878	-6.50776
hsa-miR-92b*	0.352791	0.452409	1.36057	0.187331	0.288785	-6.52294
hsa-miR-342-5p	-1.05925	1.62368	-1.35244	0.18988	0.292092	-6.53355
hsa-miR-125b-1*	-0.350705	0.262841	-1.33801	0.194467	0.298513	-6.55224
hsa-miR-192	0.685608	4.66623	1.32991	0.197078	0.30188	-6.56265
hsa-miR-488*	0.340007	0.421489	1.32731	0.197923	0.302533	-6.56598
hsa-miR-98	1.36526	6.47044	1.3249	0.198708	0.302713	-6.56906
hsa-miR-543	1.46914	1.40385	1.32438	0.198878	0.302713	-6.56973
hsa-miR-1226	0.471257	0.542178	1.31564	0.201747	0.30603	-6.58086
hsa-let-7a*	0.770695	1.04839	1.31517	0.201904	0.30603	-6.58147
hsa-miR-125b	-0.875576	10.3188	-1.29862	0.207429	0.313747	-6.60237
hsa-miR-125b-2*	-0.457941	4.22068	-1.29103	0.210003	0.316977	-6.61189
hsa-miR-329	1.12854	1.07288	1.27336	0.216088	0.325483	-6.63385
hsa-miR-525-3p	0.391264	0.463832	1.26927	0.217518	0.326955	-6.6389
hsa-miR-33b	0.569233	0.610851	1.26594	0.218685	0.328028	-6.643
hsa-miR-200c*	0.277464	0.405354	1.25691	0.221878	0.332129	-6.65407
hsa-miR-124*	0.30151	0.389687	1.24693	0.225446	0.336398	-6.66622
hsa-miR-593	0.312119	0.398452	1.24633	0.225661	0.336398	-6.66695
hsa-miR-518d-3p	0.374377	0.449882	1.23487	0.229815	0.341886	-6.68079
hsa-miR-639	0.303771	0.391555	1.23046	0.231432	0.343584	-6.6861
hsa-miR-30a	0.710164	8.18588	1.22856	0.232127	0.34391	-6.68837
hsa-miR-34b*	1.79589	3.02778	1.22506	0.23342	0.34453	-6.69256
hsa-miR-411	1.36701	1.5619	1.22484	0.233499	0.34453	-6.69282
hsa-miR-593*	0.332596	0.415367	1.22121	0.234843	0.345807	-6.69715
hsa-miR-381	-1.66442	1.83091	-1.21202	0.238272	0.350144	-6.70806
hsa-miR-423-5p	0.320629	5.28061	1.20744	0.239995	0.35196	-6.71347
hsa-miR-208b	-0.427764	3.87848	-1.20406	0.241272	0.353117	-6.71746
hsa-miR-505*	1.12023	2.37323	1.20135	0.242302	0.353908	-6.72065
hsa-miR-331-3p	0.563121	8.2173	1.19778	0.243662	0.355177	-6.72484
hsa-miR-34c-5p	1.45296	1.5295	1.18338	0.249203	0.362434	-6.74162
hsa-miR-26a	-0.833783	10.3686	-1.18135	0.249991	0.362434	-6.74397
hsa-miR-193a-5p	-0.932443	4.71113	-1.18095	0.250145	0.362434	-6.74443
hsa-miR-146b-3p	-0.0751947	0.078497	-1.16259	0.257365	0.37215	-6.76552
hsa-miR-148a	1.00877	8.52168	1.15031	0.262281	0.378502	-6.77947
hsa-let-7f	0.523319	11.6633	1.13398	0.268924	0.387316	-6.79782
hsa-miR-183*	-0.795677	1.55853	-1.12928	0.270861	0.389329	-6.80306
hsa-miR-587	-0.074387	0.0791642	-1.12704	0.271783	0.38988	-6.80554
hsa-miR-1234	-0.322158	5.41192	-1.12338	0.273303	0.39047	-6.8096
hsa-miR-326	0.554206	2.27551	1.12316	0.273393	0.39047	-6.80984
hsa-miR-369-5p	0.681867	0.767807	1.12193	0.273905	0.39047	-6.81121
hsa-miR-637	-0.260176	0.31888	-1.12085	0.274355	0.39047	-6.8124
hsa-miR-520c-3p	-0.455154	0.337453	-1.11301	0.277636	0.394363	-6.82103
hsa-miR-508-3p	-0.521087	0.672752	-1.10559	0.280766	0.398026	-6.82915
hsa-miR-220a	-0.0735907	0.0798221	-1.10149	0.282509	0.399714	-6.83363
hsa-miR-185*	-0.0707881	0.0821372	-1.09669	0.284557	0.40148	-6.83884
hsa-miR-105	1.25129	1.55444	1.09596	0.284868	0.40148	-6.83962
hsa-miR-302c*	0.34249	0.731923	1.09049	0.287216	0.404002	-6.84553
hsa-miR-218-1*	0.246905	0.34458	1.08018	0.291681	0.409486	-6.8566
hsa-miR-26a-1*	-0.323279	0.268189	-1.07638	0.293339	0.411015	-6.86065
hsa-miR-222	1.1993	6.56417	1.07366	0.294531	0.411887	-6.86355
hsa-miR-767-5p	0.811883	0.862353	1.06855	0.296776	0.414227	-6.86896
hsa-miR-222*	0.402281	0.472934	1.05986	0.300626	0.418791	-6.87813
hsa-miR-508-5p	-0.389766	0.611471	-1.05759	0.301641	0.419397	-6.88052
hsa-miR-588	0.464484	0.524319	1.05418	0.303162	0.420703	-6.88408
hsa-miR-412	0.335694	0.417927	1.05231	0.304	0.421058	-6.88604
hsa-let-7g	-0.602714	9.81131	-1.04724	0.30628	0.423404	-6.89132
hsa-miR-135b*	-0.126155	0.135322	-1.01809	0.319626	0.441011	-6.92123
hsa-miR-551b	1.37371	4.21612	1.01418	0.321446	0.442678	-6.92518
hsa-miR-302a	-0.407631	0.364944	-1.0052	0.325654	0.446154	-6.93421
hsa-miR-186	0.443539	5.96235	1.00447	0.325998	0.446154	-6.93494
hsa-miR-296-3p	0.260076	0.412198	1.00368	0.326372	0.446154	-6.93573
hsa-miR-330-5p	0.28434	0.375504	1.00254	0.326908	0.446154	-6.93687
hsa-miR-197	-0.205208	6.85915	-1.00223	0.327056	0.446154	-6.93718
hsa-miR-921	-0.45645	1.71368	-0.989265	0.333216	0.453617	-6.95005
hsa-miR-27b*	-0.21097	0.174136	-0.988083	0.333782	0.453617	-6.95121
hsa-miR-621	0.218804	0.321365	0.98669	0.334449	0.453671	-6.95259
hsa-miR-145*	-1.0686	2.35434	-0.972064	0.341513	0.462386	-6.96689
hsa-miR-1229	-0.389371	3.83829	-0.967896	0.343545	0.464267	-6.97093
hsa-miR-555	-0.0691578	0.083484	-0.959018	0.3479	0.469275	-6.97948
hsa-miR-328	-0.341827	3.68875	-0.945176	0.354764	0.477644	-6.99266
hsa-miR-1238	-0.228731	4.41341	-0.939956	0.357377	0.480266	-6.99759
hsa-miR-510	-0.218382	0.255882	-0.937095	0.358814	0.480458	-7.00028
hsa-miR-766	-0.207558	5.03533	-0.937026	0.358848	0.480458	-7.00034
hsa-miR-193b	0.612132	8.19548	0.93113	0.361823	0.483545	-7.00586
hsa-miR-376c	-1.69448	2.372	-0.922541	0.366185	0.488472	-7.01384
hsa-miR-23b	-0.478272	9.279	-0.920087	0.367438	0.48924	-7.01611
hsa-miR-616*	-0.0674982	0.0848549	-0.915572	0.36975	0.491414	-7.02027
hsa-miR-524-5p	-0.124722	0.185501	-0.904552	0.375435	0.498054	-7.03034
hsa-miR-23b*	0.669437	1.77179	0.887954	0.384105	0.508622	-7.04529
hsa-miR-554	0.220341	0.338924	0.869962	0.39365	0.520308	-7.06121
hsa-miR-628-5p	-0.66937	1.23765	-0.862437	0.397687	0.524686	-7.06777
hsa-miR-7-2*	0.193376	0.30036	0.858907	0.39959	0.526236	-7.07084
hsa-miR-551a	0.199517	0.305433	0.857447	0.400379	0.526317	-7.0721
hsa-miR-485-5p	0.250007	0.395773	0.837337	0.411346	0.539751	-7.08929
hsa-miR-18b*	-0.243774	2.56987	-0.824715	0.418325	0.547915	-7.09989
hsa-miR-454*	0.445168	1.56332	0.81686	0.422706	0.552652	-7.1064
hsa-miR-154*	0.989056	1.08815	0.811076	0.42595	0.55559	-7.11116
hsa-miR-30b	0.256157	8.94841	0.810116	0.42649	0.55559	-7.11195
hsa-miR-200c	-0.45554	0.685711	-0.808291	0.427518	0.555927	-7.11345
hsa-miR-886-5p	0.572878	0.782458	0.789147	0.438391	0.569042	-7.12893
hsa-miR-375	0.353197	0.432385	0.766518	0.451459	0.584857	-7.14677
hsa-miR-449b	0.389194	0.488393	0.765261	0.452192	0.584857	-7.14775
hsa-let-7f-2*	0.312422	0.6629	0.761136	0.454602	0.586923	-7.15094
hsa-miR-26b*	0.381932	0.867591	0.75975	0.455413	0.586923	-7.15201
hsa-miR-452	-0.773761	3.23645	-0.747407	0.462678	0.592964	-7.16146
hsa-miR-155*	0.427953	0.494141	0.747319	0.46273	0.592964	-7.16153
hsa-miR-539	0.463223	0.600256	0.746737	0.463074	0.592964	-7.16197
hsa-miR-182*	0.186292	0.294508	0.746218	0.463381	0.592964	-7.16236
hsa-miR-376a	-1.29901	2.13065	-0.744071	0.464653	0.593541	-7.16399
hsa-miR-203	0.468431	0.527579	0.740894	0.466539	0.594899	-7.16639
hsa-miR-635	-0.255356	0.543051	-0.734135	0.470565	0.598977	-7.17145
hsa-miR-27b	0.378614	9.79945	0.73231	0.471656	0.59931	-7.17281
hsa-miR-527	0.124817	0.243724	0.72732	0.474646	0.601791	-7.17652
hsa-miR-29c	-0.328236	8.25367	-0.726276	0.475274	0.601791	-7.17729
hsa-miR-424*	-0.50656	2.55284	-0.724158	0.476547	0.602349	-7.17885
hsa-miR-15a	-0.846257	9.51213	-0.717567	0.480523	0.606314	-7.18369
hsa-miR-18a*	-0.0558689	0.0944618	-0.707039	0.486914	0.612956	-7.19132
hsa-miR-640	0.388683	2.37119	0.705303	0.487972	0.612956	-7.19257
hsa-miR-376a*	0.653061	0.85475	0.704716	0.48833	0.612956	-7.19299
hsa-miR-15b*	0.546884	1.72912	0.700769	0.490743	0.614917	-7.19582
hsa-miR-1237	0.236905	4.21217	0.677042	0.505388	0.632172	-7.21249
hsa-let-7a	0.226579	12.1616	0.671718	0.508708	0.635226	-7.21615
hsa-miR-361-3p	0.249162	3.66358	0.663238	0.514021	0.640754	-7.22193
hsa-miR-488	0.306827	0.39408	0.652907	0.520535	0.647757	-7.22888
hsa-miR-30c-2*	-0.395273	2.12811	-0.649313	0.522811	0.649472	-7.23127
hsa-miR-132*	-0.320701	0.559464	-0.640484	0.528428	0.654965	-7.23709
hsa-miR-340*	0.510769	3.0946	0.639517	0.529045	0.654965	-7.23772
hsa-miR-195*	0.326935	1.88427	0.632983	0.533225	0.659011	-7.24198
hsa-miR-215	-0.4607	2.94494	-0.630014	0.53513	0.660237	-7.2439
hsa-miR-624	-0.0566364	0.0938278	-0.625499	0.538034	0.66269	-7.2468
hsa-miR-518a-3p	0.193496	0.300459	0.617031	0.543505	0.668289	-7.25218
hsa-miR-136	-1.13217	2.49179	-0.615459	0.544523	0.668404	-7.25317
hsa-miR-342-3p	-0.223499	7.69802	-0.607839	0.549475	0.67334	-7.25795
hsa-miR-136*	0.728667	1.3719	0.603598	0.552242	0.675585	-7.26058
hsa-miR-155	-1.36273	4.87318	-0.597421	0.556284	0.679381	-7.26438
hsa-miR-516a-5p	-0.355161	1.32444	-0.592668	0.559405	0.681016	-7.26728
hsa-miR-377*	0.158175	0.271281	0.592513	0.559507	0.681016	-7.26738
hsa-miR-521	0.454336	0.515936	0.586872	0.563223	0.684387	-7.27079
hsa-miR-27a	0.294396	11.5775	0.581642	0.56668	0.687432	-7.27392
hsa-miR-453	0.0962151	0.220096	0.577081	0.569703	0.689416	-7.27663
hsa-miR-181c	0.398574	4.36667	0.576299	0.570222	0.689416	-7.2771
hsa-miR-592	0.49901	0.55284	0.560338	0.580872	0.701119	-7.28641
hsa-miR-523	0.0976962	0.22132	0.556633	0.583358	0.702946	-7.28853
hsa-miR-886-3p	0.925384	8.09664	0.552157	0.586369	0.704576	-7.29108
hsa-miR-10a*	0.324918	2.00642	0.551216	0.587002	0.704576	-7.29162
hsa-miR-192*	0.110717	0.232076	0.550279	0.587634	0.704576	-7.29215
hsa-miR-504	-0.0522652	0.0974387	-0.541286	0.593712	0.710685	-7.29719
hsa-miR-1236	0.268049	1.73737	0.535409	0.597701	0.714278	-7.30044
hsa-miR-29a*	-0.405601	0.980159	-0.532148	0.59992	0.715008	-7.30223
hsa-miR-589	0.112062	0.233188	0.531604	0.600291	0.715008	-7.30253
hsa-miR-888*	-0.0521126	0.0975648	-0.52759	0.603028	0.717088	-7.30472
hsa-miR-432*	0.134908	0.304588	0.525137	0.604704	0.7179	-7.30605
hsa-miR-365	0.27239	8.48723	0.514397	0.612068	0.725451	-7.31179
hsa-miR-181a	-0.334084	8.90229	-0.50027	0.621818	0.735802	-7.31917
hsa-miR-376b	0.57688	1.10262	0.49349	0.626523	0.739697	-7.32264
hsa-miR-891a	0.0989197	0.257047	0.492579	0.627157	0.739697	-7.3231
hsa-miR-654-5p	0.278077	2.1341	0.488001	0.630344	0.742245	-7.32542
hsa-miR-518e	0.0801316	0.20681	0.484731	0.632625	0.743499	-7.32706
hsa-miR-377	-0.819925	2.07425	-0.483528	0.633465	0.743499	-7.32766
hsa-miR-34b	-0.379231	2.01503	-0.481583	0.634825	0.743888	-7.32862
hsa-miR-495	0.690242	1.73937	0.473003	0.640838	0.748574	-7.33285
hsa-miR-518e*	0.109341	0.263171	0.472921	0.640895	0.748574	-7.33289
hsa-miR-515-3p	0.147782	0.262695	0.466204	0.645621	0.752828	-7.33614
hsa-miR-337-5p	0.664484	1.63657	0.464787	0.64662	0.752828	-7.33682
hsa-miR-483-3p	-0.346052	4.10014	-0.454662	0.653776	0.759936	-7.34162
hsa-let-7d	0.354839	8.75726	0.450358	0.656828	0.761862	-7.34363
hsa-miR-190	-0.0711083	0.127959	-0.449355	0.657541	0.761862	-7.3441
hsa-miR-24-2*	-0.0444554	0.10389	-0.442881	0.662146	0.765971	-7.34708
hsa-miR-485-3p	-0.379386	2.30104	-0.419671	0.678768	0.783944	-7.35742
hsa-miR-616	0.105562	0.249144	0.409601	0.686032	0.7907	-7.36174
hsa-miR-148b*	-0.0845507	0.203445	-0.408532	0.686805	0.7907	-7.36219
hsa-miR-199b-3p	0.303202	10.6712	0.403338	0.690566	0.793766	-7.36437
hsa-miR-600	0.0965967	0.220412	0.391354	0.699274	0.8025	-7.36929
hsa-miR-200b	-0.35217	0.51629	-0.389217	0.700832	0.803013	-7.37016
hsa-miR-380*	0.069743	0.198228	0.381047	0.706798	0.808568	-7.37341
hsa-miR-135a	0.123922	0.242984	0.363471	0.719699	0.821491	-7.38018
hsa-let-7i	0.272209	10.348	0.358944	0.723035	0.821491	-7.38188
hsa-miR-576-5p	0.121681	0.241134	0.358787	0.723151	0.821491	-7.38194
hsa-miR-892a	-0.0440874	0.104194	-0.35874	0.723186	0.821491	-7.38195
hsa-miR-632	-0.0409733	0.126335	-0.356067	0.725158	0.821491	-7.38294
hsa-miR-380	0.0995224	0.222828	0.355771	0.725377	0.821491	-7.38305
hsa-miR-579	-0.0435148	0.104667	-0.354028	0.726665	0.821491	-7.38369
hsa-miR-517c	0.293516	0.383084	0.353325	0.727185	0.821491	-7.38395
hsa-miR-450b-5p	-0.122698	0.287804	-0.348248	0.730941	0.824447	-7.38579
hsa-miR-188-3p	0.157796	0.701865	0.345125	0.733256	0.825769	-7.38692
hsa-miR-154	-0.326268	1.20267	-0.342317	0.735339	0.826827	-7.38792
hsa-miR-583	0.13214	2.12431	0.336598	0.739588	0.830314	-7.38993
hsa-miR-429	0.222561	0.324469	0.33046	0.744158	0.834149	-7.39205
hsa-miR-522	0.211544	0.315368	0.323416	0.749413	0.835922	-7.39444
hsa-miR-876-5p	0.186119	0.839098	0.322099	0.750397	0.835922	-7.39488
hsa-miR-219-2-3p	0.10954	0.231104	0.318719	0.752925	0.835922	-7.396
hsa-miR-205	0.186235	1.45728	0.318683	0.752952	0.835922	-7.39601
hsa-miR-372	0.0890842	0.214206	0.318346	0.753204	0.835922	-7.39612
hsa-miR-520a-5p	-0.0327438	0.113565	-0.317614	0.753752	0.835922	-7.39637
hsa-miR-379	0.42213	2.17502	0.317506	0.753832	0.835922	-7.3964
hsa-miR-101*	-0.0838843	0.3603	-0.312647	0.757473	0.838413	-7.39799
hsa-miR-23a*	0.141101	4.46892	0.310594	0.759013	0.838413	-7.39865
hsa-miR-519a	0.18494	0.293391	0.309867	0.759558	0.838413	-7.39889
hsa-miR-152	0.307414	4.7817	0.305714	0.762677	0.840572	-7.40021
hsa-miR-641	0.0474777	0.179835	0.300857	0.766329	0.843312	-7.40174
hsa-miR-517a	0.162143	0.274558	0.295981	0.770001	0.843789	-7.40325
hsa-let-7i*	0.1098	0.66021	0.295139	0.770636	0.843789	-7.40351
hsa-miR-379*	0.072221	0.200275	0.292912	0.772315	0.843789	-7.40419
hsa-miR-517b	-0.141254	0.678389	-0.292679	0.772491	0.843789	-7.40426
hsa-miR-654-3p	-0.324164	2.21102	-0.291996	0.773007	0.843789	-7.40447
hsa-miR-612	-0.0314393	0.114643	-0.290992	0.773765	0.843789	-7.40477
hsa-miR-122*	-0.0379126	0.109295	-0.281148	0.781206	0.849435	-7.40769
hsa-miR-200a	0.180975	0.318094	0.281034	0.781292	0.849435	-7.40772
hsa-miR-299-5p	0.296004	3.19958	0.274836	0.785989	0.853258	-7.40951
hsa-miR-889	0.0836133	0.209686	0.270292	0.789438	0.855717	-7.4108
hsa-miR-570	0.0678195	0.196639	0.26597	0.792722	0.857991	-7.412
hsa-miR-146a*	-0.0332656	0.113134	-0.263668	0.794472	0.8586	-7.41263
hsa-miR-337-3p	0.252914	1.43545	0.257837	0.798913	0.861459	-7.41421
hsa-miR-30d	-0.0772808	8.08506	-0.257065	0.799501	0.861459	-7.41442
hsa-miR-566	-0.15143	2.18487	-0.252929	0.802655	0.863571	-7.41552
hsa-miR-302b	0.061412	0.191346	0.245202	0.808557	0.868628	-7.41751
hsa-miR-526b*	-0.0335243	0.11292	-0.233629	0.817418	0.876844	-7.42039
hsa-miR-574-3p	-0.067887	7.1543	-0.231626	0.818955	0.877192	-7.42088
hsa-miR-194	0.144889	3.60586	0.215146	0.831622	0.889441	-7.4247
hsa-miR-99a*	0.0436881	0.213763	0.206698	0.838134	0.895082	-7.42656
hsa-miR-636	-0.0667881	4.337	-0.202982	0.841002	0.896293	-7.42735
hsa-miR-551b*	0.161382	1.72963	0.202017	0.841747	0.896293	-7.42755
hsa-miR-548c-3p	-0.0374174	0.131813	-0.200236	0.843123	0.896438	-7.42792
hsa-miR-549	0.0325211	0.16748	0.183541	0.856043	0.908839	-7.43125
hsa-miR-425*	-0.0433772	4.11048	-0.161363	0.87327	0.921931	-7.43523
hsa-miR-30b*	-0.103404	1.86007	-0.161177	0.873415	0.921931	-7.43526
hsa-miR-20b*	-0.0187749	0.125105	-0.160859	0.873662	0.921931	-7.43532
hsa-miR-586	-0.0255943	0.119471	-0.160609	0.873857	0.921931	-7.43536
hsa-miR-582-3p	0.0772176	0.512691	0.158787	0.875275	0.921931	-7.43566
hsa-miR-548d-3p	-0.0281313	0.129421	-0.157824	0.876025	0.921931	-7.43582
hsa-miR-378*	-0.121739	3.55245	-0.148555	0.883249	0.928181	-7.4373
hsa-miR-517*	-0.0219932	0.167387	-0.14436	0.886521	0.929101	-7.43794
hsa-miR-202*	0.0294679	0.164957	0.144139	0.886694	0.929101	-7.43797
hsa-miR-34a	-0.210948	6.23405	-0.138733	0.890915	0.932173	-7.43877
hsa-miR-127-3p	-0.144903	4.51173	-0.135955	0.893085	0.933093	-7.43916
hsa-miR-607	-0.0208993	0.12335	-0.133705	0.894843	0.933284	-7.43948
hsa-miR-597	-0.0137991	0.129215	-0.132417	0.89585	0.933284	-7.43966
hsa-miR-141	0.0840344	0.89294	0.122587	0.903539	0.937515	-7.44096
hsa-miR-33a*	0.0486546	0.670683	0.122105	0.903917	0.937515	-7.44102
hsa-miR-675	0.0419453	0.536755	0.121395	0.904472	0.937515	-7.44111
hsa-miR-525-5p	0.0503666	1.12891	0.120597	0.905097	0.937515	-7.44121
hsa-miR-214	0.161627	8.74519	0.116407	0.908378	0.939067	-7.44173
hsa-miR-143*	-0.0837188	0.902602	-0.114591	0.909802	0.939067	-7.44195
hsa-miR-297	-0.0186615	0.125198	-0.11371	0.910492	0.939067	-7.44205
hsa-miR-520g	0.0292635	0.164788	0.107053	0.91571	0.942493	-7.44282
hsa-miR-520a-3p	-0.0159909	0.127404	-0.106147	0.916421	0.942493	-7.44292
hsa-miR-556-3p	-0.017341	0.126289	-0.0984596	0.922453	0.947349	-7.44374
hsa-miR-582-5p	0.118953	2.82872	0.0958945	0.924467	0.94807	-7.444
hsa-miR-941	-0.00936815	0.132875	-0.0918418	0.927649	0.948689	-7.44439
hsa-miR-302d*	-0.0121837	0.13055	-0.091784	0.927695	0.948689	-7.4444
hsa-miR-23a	-0.0350275	11.5143	-0.0777665	0.938712	0.9586	-7.44564
hsa-miR-515-5p	0.0245414	0.831431	0.0647433	0.948959	0.967697	-7.4466
hsa-miR-563	-0.0199506	2.64646	-0.0599626	0.952723	0.970167	-7.44691
hsa-miR-28-3p	0.0237289	1.37144	0.0534655	0.95784	0.974006	-7.4473
hsa-miR-374b*	-0.00887439	0.133283	-0.0458575	0.963835	0.978725	-7.44769
hsa-miR-191*	0.0122899	3.93892	0.0422255	0.966697	0.980255	-7.44786
hsa-miR-548a-5p	0.00611837	0.145669	0.0371168	0.970724	0.981648	-7.44807
hsa-let-7f-1*	0.00854765	3.43964	0.0370387	0.970786	0.981648	-7.44807
hsa-miR-410	-0.0363537	1.40483	-0.028848	0.977244	0.986798	-7.44835
hsa-miR-369-3p	-0.00484942	0.136608	-0.025729	0.979704	0.987902	-7.44844
hsa-miR-30a*	0.0154556	4.8778	0.0228323	0.981988	0.988827	-7.44852
hsa-miR-942	-0.00234572	0.138677	-0.0148212	0.988307	0.993751	-7.44867
hsa-miR-26a-2*	0.00286478	0.142981	0.0131479	0.989627	0.993751	-7.4487
hsa-miR-514	-0.00152109	0.139358	-0.00837781	0.993391	0.995427	-7.44875
hsa-miR-876-3p	0.00123164	0.141632	0.00754172	0.99405	0.995427	-7.44876
hsa-miR-10b	0.00136007	7.72685	0.00284662	0.997754	0.997754	-7.44878
