# Supplementary material for: Identification and validation of miR-509-5p as a prognosticator for favorable survival in osteosarcoma
Source: Medicine (Baltimore). 2022 Aug 19;101(33):e29705. doi: 10.1097/MD.0000000000029705 (PMC9387993; doi:10.1097/MD.0000000000029705)
Supplement: Supplementary file 6 [file medi-101-e29705-s006.xlsx]

## Sheet: Table S6
Table S6 Differential analysis results of miRNAs between osteosarcoma and adjacent normal tissue with GSE65071 data
miRNA	logFC	AveExpr	t	P.Value	adj.P.Value	B
hsa-miR-663a	5.91579	8.64397	22.384	1.14e-23	1.76e-22	43.9114
hsa-miR-31-5p	5.74147	8.53257	22.8263	5.66e-24	1.12e-22	44.6073
hsa-miR-203a	5.51882	7.72469	17.2397	1.08e-19	8.69e-19	34.7745
hsa-miR-671-5p	5.47697	7.46252	25.213	1.56e-25	6.92e-24	48.159
hsa-miR-499a-5p	5.4298	8.15796	24.7307	3.14e-25	1.12e-23	47.4678
hsa-miR-346	5.23055	8.74106	21.7214	3.34e-23	4.74e-22	42.8449
hsa-miR-520h	5.19294	9.07835	20.9673	1.17e-22	1.54e-21	41.5948
hsa-miR-95	5.16319	8.43892	24.7792	2.93e-25	1.12e-23	47.5378
hsa-miR-375	5.10739	6.59484	13.606	2.76e-16	1.13e-15	26.8816
hsa-miR-502-5p	5.00856	8.18085	21.8173	2.85e-23	4.22e-22	43.001
hsa-miR-342-5p	5.00662	8.85781	26.6406	2.09e-26	1.24e-24	50.1335
hsa-miR-624-5p	4.99814	8.1141	34.2039	2.05e-30	7.27e-28	59.0925
hsa-miR-23b-5p	4.89943	8.60121	23.8581	1.15e-24	2.56e-23	46.1837
hsa-miR-206	4.77057	7.73458	14.7821	1.87e-17	9.64e-17	29.5906
hsa-miR-490-3p	4.65964	5.68487	14.1161	8.44e-17	3.74e-16	28.0759
hsa-miR-483-3p	4.58839	8.23526	11.9266	1.7e-14	5.25e-14	22.7278
hsa-miR-124-3p	4.58786	8.73129	13.3972	4.53e-16	1.75e-15	26.3838
hsa-miR-183-5p	4.46902	8.54527	26.7054	1.92e-26	1.24e-24	50.2205
hsa-miR-483-5p	4.40232	8.50971	12.8499	1.69e-15	5.78e-15	25.0544
hsa-miR-200a-3p	4.35855	8.09478	16.3979	5.9e-19	4.03e-18	33.0671
hsa-miR-582-5p	4.2824	7.96857	17.736	4.07e-20	3.36e-19	35.7501
hsa-miR-877-3p	4.26754	9.82915	27.8148	4.31e-27	3.83e-25	51.6814
hsa-miR-885-5p	4.23953	7.77674	11.0228	1.8e-13	4.79e-13	20.3451
hsa-miR-10b-5p	4.17333	6.58151	11.6939	3.09e-14	9.23e-14	22.1243
hsa-miR-651	4.1633	7.46136	23.8124	1.23e-24	2.58e-23	46.1153
hsa-miR-744-3p	4.1532	7.51905	22.7548	6.34e-24	1.14e-22	44.4956
hsa-miR-452-5p	4.09595	8.23881	15.1362	8.59e-18	4.69e-17	30.3759
hsa-miR-181d	4.06436	6.96076	22.7449	6.43e-24	1.14e-22	44.4803
hsa-miR-455-3p	4.01374	8.30029	11.5383	4.63e-14	1.35e-13	21.7172
hsa-miR-188-5p	3.94879	8.17436	14.4178	4.24e-17	2.04e-16	28.7682
hsa-miR-628-5p	3.90509	8.41308	22.6646	7.31e-24	1.23e-22	44.3544
hsa-miR-127-5p	3.90211	9.62033	16.7534	2.86e-19	2.11e-18	33.7965
hsa-miR-20b-3p	3.80828	9.56671	24.0995	8.01e-25	2.03e-23	46.5432
hsa-miR-132-5p	3.78385	9.55275	20.6167	2.13e-22	2.61e-21	40.9998
hsa-miR-9-3p	3.78152	9.55142	18.8025	5.4e-21	5.34e-20	37.7727
hsa-miR-144-5p	3.74641	5.80347	14.0316	1.02e-16	4.49e-16	27.8801
hsa-miR-193a-5p	3.73733	7.90994	10.5551	6.39e-13	1.56e-12	19.0703
hsa-let-7a-3p	3.68358	9.49545	24.1507	7.42e-25	2.03e-23	46.6192
hsa-miR-449a	3.6548	9.47901	24.5238	4.26e-25	1.26e-23	47.1671
hsa-miR-1185-5p	3.64933	9.47589	17.2226	1.11e-19	8.79e-19	34.7406
hsa-miR-505-5p	3.63189	8.38419	29.9275	2.91e-28	5.17e-26	54.3096
hsa-miR-96-5p	3.62888	7.71707	15.8582	1.82e-18	1.15e-17	31.9361
hsa-miR-494	3.61923	9.45869	22.4413	1.04e-23	1.68e-22	44.0022
hsa-miR-146b-3p	3.61687	9.45734	18.8007	5.42e-21	5.34e-20	37.7694
hsa-miR-33a-3p	3.61601	9.45685	24.5927	3.85e-25	1.24e-23	47.2675
hsa-let-7f-2-3p	3.61325	9.45527	29.5114	4.88e-28	5.78e-26	53.8071
hsa-miR-214-3p	3.59456	8.2074	9.01563	5e-11	1.05e-10	14.6753
hsa-miR-616-5p	3.58664	9.44006	19.0342	3.52e-21	3.68e-20	38.1993
hsa-miR-454-5p	3.58002	9.43628	20.7985	1.56e-22	1.98e-21	41.3094
hsa-miR-331-5p	3.57256	9.43201	18.4456	1.05e-20	9.82e-20	37.1067
hsa-miR-450a-5p	3.48245	9.38053	17.0693	1.51e-19	1.17e-18	34.4343
hsa-miR-100-5p	3.43226	6.30562	10.4495	8.53e-13	2.05e-12	18.7787
hsa-miR-205-5p	3.43211	6.94167	6.43342	1.37e-07	2.11e-07	6.72416
hsa-miR-135a-5p	3.41677	7.67222	20.1342	4.92e-22	5.46e-21	40.1663
hsa-miR-330-5p	3.37117	9.31694	18.7149	6.35e-21	6.1e-20	37.6102
hsa-miR-29b-2-5p	3.33412	7.12521	14.9965	1.17e-17	6.18e-17	30.0677
hsa-miR-24-1-5p	3.32412	9.29005	14.6733	2.39e-17	1.16e-16	29.3466
hsa-miR-629-3p	3.28145	9.26567	24.0344	8.83e-25	2.09e-23	46.4466
hsa-miR-193b-3p	3.28137	6.80728	6.96087	2.6e-08	4.34e-08	8.38921
hsa-miR-150-5p	3.20236	2.05214	11.403	6.6e-14	1.89e-13	21.3603
hsa-miR-1260a	3.20208	5.77976	15.8955	1.68e-18	1.09e-17	32.015
hsa-let-7f-1-3p	3.18294	7.70449	25.6237	8.66e-26	4.39e-24	48.7379
hsa-miR-182-5p	3.15282	7.26436	15.3713	5.15e-18	2.95e-17	30.89
hsa-miR-579	3.14197	9.18596	18.3214	1.33e-20	1.19e-19	36.8724
hsa-miR-219-5p	3.11987	7.11105	15.6878	2.61e-18	1.63e-17	31.5728
hsa-miR-760	3.07782	9.14931	13.7876	1.8e-16	7.58e-16	27.3102
hsa-miR-487a	3.04344	9.12966	13.1977	7.29e-16	2.72e-15	25.9034
hsa-miR-204-5p	3.02722	7.04503	10.9203	2.37e-13	6.24e-13	20.0683
hsa-miR-500a-5p	3.01651	9.11427	17.8841	3.06e-20	2.65e-19	36.0369
hsa-miR-101-5p	2.96036	9.08219	21.3879	5.79e-23	7.91e-22	42.297
hsa-miR-429	2.93878	9.06985	10.684	4.5e-13	1.14e-12	19.4246
hsa-miR-191-3p	2.93589	9.06821	20.544	2.42e-22	2.86e-21	40.8753
hsa-miR-145-3p	2.88693	9.04023	13.0121	1.14e-15	4.05e-15	25.4522
hsa-miR-99b-3p	2.88491	9.03907	16.899	2.13e-19	1.61e-18	34.0916
hsa-miR-365a-3p	2.88394	6.15386	7.90743	1.38e-09	2.49e-09	11.335
hsa-miR-576-3p	2.88063	9.03662	15.4732	4.14e-18	2.45e-17	31.1109
hsa-miR-369-3p	2.87104	9.03115	13.0919	9.4e-16	3.41e-15	25.6467
hsa-miR-671-3p	2.84923	9.01869	17.859	3.21e-20	2.71e-19	35.9884
hsa-miR-548k	2.81349	8.99826	16.3668	6.29e-19	4.22e-18	33.0027
hsa-miR-501-3p	2.8097	7.76803	20.2913	3.74e-22	4.28e-21	40.4396
hsa-miR-1	2.79888	6.11178	11.0682	1.6e-13	4.33e-13	20.4673
hsa-miR-627	2.78338	8.98106	15.5536	3.48e-18	2.09e-17	31.2844
hsa-miR-496	2.778	7.70625	9.07668	4.18e-11	8.89e-11	14.8553
hsa-miR-576-5p	2.7621	8.9689	16.7105	3.11e-19	2.26e-18	33.7091
hsa-let-7b-3p	2.75639	6.82827	11.027	1.78e-13	4.79e-13	20.3565
hsa-miR-32-3p	2.75392	8.96422	16.5819	4.05e-19	2.87e-18	33.4461
hsa-miR-369-5p	2.73244	8.95195	12.0284	1.31e-14	4.16e-14	22.9896
hsa-miR-941	2.72481	7.7593	14.2791	5.81e-17	2.68e-16	28.4513
hsa-miR-379-3p	2.71114	8.93978	12.0406	1.27e-14	4.07e-14	23.0208
hsa-miR-940	2.68369	7.22245	10.863	2.77e-13	7.18e-13	19.9128
hsa-miR-345-5p	2.68165	8.92293	18.318	1.34e-20	1.19e-19	36.8661
hsa-miR-589-5p	2.66903	8.91571	15.4654	4.21e-18	2.45e-17	31.0941
hsa-miR-629-5p	2.66167	6.35536	13.9791	1.16e-16	5.01e-16	27.7581
hsa-let-7e-3p	2.64814	8.90378	12.8652	1.63e-15	5.62e-15	25.0921
hsa-miR-378a-5p	2.61742	8.88622	14.3117	5.4e-17	2.52e-16	28.526
hsa-miR-486-3p	2.60808	8.88088	13.9011	1.39e-16	5.93e-16	27.5762
hsa-miR-190a	2.58464	8.86749	11.8968	1.83e-14	5.62e-14	22.6509
hsa-miR-1271-5p	2.57782	8.8636	19.4405	1.68e-21	1.81e-20	38.937
hsa-miR-199b-5p	2.5432	6.61064	14.7566	1.98e-17	9.98e-17	29.5336
hsa-miR-221-5p	2.52929	8.83586	13.4238	4.25e-16	1.66e-15	26.4476
hsa-miR-9-5p	2.52035	8.83075	11.3515	7.55e-14	2.13e-13	21.224
hsa-miR-130b-5p	2.50233	7.40792	15.6119	3.07e-18	1.88e-17	31.4099
hsa-miR-19a-5p	2.49497	8.81625	14.3864	4.55e-17	2.16e-16	28.6968
hsa-miR-200b-3p	2.46715	8.80035	15.0084	1.14e-17	6.11e-17	30.094
hsa-miR-154-3p	2.44795	8.78938	11.1703	1.22e-13	3.38e-13	20.7412
hsa-miR-29a-5p	2.43645	7.65944	12.4598	4.43e-15	1.46e-14	24.0845
hsa-miR-148b-5p	2.42442	8.77594	13.4542	3.95e-16	1.56e-15	26.5202
hsa-miR-30d-3p	2.41445	8.77024	16.2237	8.47e-19	5.57e-18	32.7051
hsa-miR-139-3p	2.41348	8.76968	11.9652	1.54e-14	4.8e-14	22.8272
hsa-miR-224-3p	2.40205	8.76315	10.6307	5.2e-13	1.29e-12	19.2785
hsa-miR-30a-3p	2.397	8.76027	10.2307	1.56e-12	3.62e-12	18.1697
hsa-miR-340-5p	2.39262	8.75776	13.1377	8.42e-16	3.08e-15	25.7581
hsa-miR-133b	2.38566	5.28965	5.94085	6.56e-07	9.83e-07	5.16412
hsa-miR-889	2.34551	8.73084	10.0961	2.27e-12	5.13e-12	17.7919
hsa-let-7g-3p	2.27409	7.38088	12.0019	1.4e-14	4.41e-14	22.9215
hsa-miR-187-3p	2.24657	8.67431	8.39445	3.16e-10	6.12e-10	12.8195
hsa-miR-877-5p	2.24454	6.63902	12.9411	1.36e-15	4.76e-15	25.2784
hsa-miR-502-3p	2.24365	7.14951	13.2445	6.51e-16	2.49e-15	26.0166
hsa-miR-1249	2.23088	8.66534	9.04353	4.61e-11	9.73e-11	14.7576
hsa-miR-1537	2.21816	8.65807	14.8798	1.51e-17	7.88e-17	29.8087
hsa-miR-16-1-3p	2.21359	6.4064	8.24749	4.92e-10	9.18e-10	12.3741
hsa-miR-2110	2.20068	7.68893	12.5229	3.79e-15	1.26e-14	24.2428
hsa-miR-329	2.19479	6.72495	7.3737	7.16e-09	1.25e-08	9.68238
hsa-miR-141-3p	2.19279	6.79081	11.3568	7.45e-14	2.12e-13	21.2379
hsa-miR-758-3p	2.18467	8.63894	10.1404	2.01e-12	4.56e-12	17.9165
hsa-miR-181a-3p	2.17904	8.63572	7.83409	1.73e-09	3.08e-09	11.1094
hsa-miR-34a-5p	2.17394	6.33239	6.95531	2.65e-08	4.39e-08	8.37172
hsa-miR-942	2.16345	8.62681	10.7167	4.11e-13	1.05e-12	19.5142
hsa-miR-99a-5p	2.14719	5.54385	9.00524	5.15e-11	1.06e-10	14.6447
hsa-miR-185-3p	2.13951	8.61313	11.8552	2.04e-14	6.19e-14	22.5435
hsa-miR-15a-3p	2.11159	8.59717	13.785	1.82e-16	7.58e-16	27.3042
hsa-miR-548c-5p	2.10986	8.59619	11.1575	1.26e-13	3.47e-13	20.707
hsa-miR-545-3p	2.10343	8.59251	13.0719	9.87e-16	3.54e-15	25.5982
hsa-miR-196b-5p	2.02341	7.1519	8.21458	5.43e-10	1.01e-09	12.2741
hsa-miR-411-5p	2.01668	6.63229	6.1139	3.79e-07	5.72e-07	5.71217
hsa-miR-92b-3p	1.9919	8.52878	8.90219	6.97e-11	1.41e-10	14.3398
hsa-miR-551b-3p	1.94672	5.86639	6.79484	4.38e-08	7.01e-08	7.86629
hsa-miR-501-5p	1.93262	8.4949	7.02302	2.14e-08	3.64e-08	8.58455
hsa-miR-330-3p	1.93231	6.65395	10.1832	1.78e-12	4.08e-12	18.0366
hsa-miR-181a-2-3p	1.92335	8.48961	9.61999	8.7e-12	1.93e-11	16.4366
hsa-miR-424-3p	1.91928	8.48728	8.01264	1e-09	1.82e-09	11.6577
hsa-miR-301b	1.91882	5.38529	14.161	7.61e-17	3.43e-16	28.1795
hsa-miR-30a-5p	1.90462	5.97331	8.87623	7.53e-11	1.51e-10	14.2628
hsa-miR-361-3p	1.89935	6.10657	12.6018	3.11e-15	1.04e-14	24.4397
hsa-miR-296-5p	1.89115	6.32259	7.27072	9.87e-09	1.7e-08	9.36086
hsa-miR-409-5p	1.88871	8.46982	8.81963	8.9e-11	1.76e-10	14.0946
hsa-miR-378a-3p	1.88419	3.96157	6.75817	4.92e-08	7.8e-08	7.75064
hsa-miR-874	1.88218	6.12591	8.34743	3.64e-10	6.94e-10	12.6772
hsa-miR-374b-3p	1.87484	8.46189	13.6564	2.45e-16	1.01e-15	27.001
hsa-miR-382-3p	1.84286	8.44362	7.39692	6.66e-09	1.17e-08	9.75475
hsa-miR-19b-1-5p	1.84166	8.44293	10.49	7.63e-13	1.84e-12	18.8907
hsa-miR-223-5p	1.83163	7.02509	10.4394	8.77e-13	2.09e-12	18.7506
hsa-miR-133a	1.80545	5.84681	3.94833	0.000324395	0.000406926	-0.94711
hsa-miR-29c-5p	1.79024	8.41354	10.2684	1.41e-12	3.28e-12	18.2749
hsa-miR-24-2-5p	1.78435	6.67186	5.61404	1.85e-06	2.69e-06	4.13126
hsa-miR-26a-1-3p	1.77177	8.40299	8.94891	6.08e-11	1.25e-10	14.4782
hsa-miR-136-3p	1.72853	6.44078	5.18789	7.14e-06	9.91e-06	2.79374
hsa-miR-505-3p	1.70551	5.59815	10.3946	9.92e-13	2.33e-12	18.6263
hsa-miR-570-3p	1.70379	8.36415	7.85817	1.61e-09	2.88e-09	11.1835
hsa-miR-340-3p	1.69614	8.35978	6.92063	2.95e-08	4.85e-08	8.2626
hsa-miR-660-5p	1.68469	3.82357	8.43456	2.8e-10	5.46e-10	12.9406
hsa-miR-20b-5p	1.66696	8.3431	9.26901	2.39e-11	5.14e-11	15.4193
hsa-miR-144-3p	1.66519	0.906424	6.45765	1.27e-07	1.96e-07	6.80085
hsa-miR-379-5p	1.66118	5.92726	7.00745	2.25e-08	3.8e-08	8.53564
hsa-miR-33b-5p	1.63293	8.32365	6.79111	4.44e-08	7.06e-08	7.85453
hsa-miR-7-5p	1.62121	7.31977	8.91026	6.81e-11	1.38e-10	14.3637
hsa-miR-155-5p	1.61289	6.15434	7.70875	2.54e-09	4.51e-09	10.7227
hsa-miR-134	1.60595	6.87832	5.86397	8.38e-07	1.24e-06	4.92085
hsa-miR-122-5p	1.60445	3.25746	3.14624	0.00318651	0.00380879	-3.13571
hsa-let-7i-3p	1.5929	7.33116	7.08631	1.76e-08	3.01e-08	8.7833
hsa-miR-548j	1.58428	8.29585	5.67837	1.51e-06	2.2e-06	4.33425
hsa-miR-362-3p	1.57848	6.13559	8.36396	3.46e-10	6.64e-10	12.7273
hsa-miR-194-5p	1.57469	5.61071	8.29995	4.2e-10	7.92e-10	12.5334
hsa-miR-433	1.57171	8.28867	4.49862	6.14e-05	8.13e-05	0.675558
hsa-miR-543	1.55576	5.82087	4.47141	6.67e-05	8.78e-05	0.593604
hsa-miR-181b-5p	1.54515	6.77637	8.18871	5.87e-10	1.09e-09	12.1953
hsa-miR-192-5p	1.49858	4.11283	5.19774	6.93e-06	9.64e-06	2.82449
hsa-miR-195-5p	1.48856	6.01362	6.91617	2.99e-08	4.87e-08	8.24856
hsa-miR-132-3p	1.47111	5.9371	8.36519	3.45e-10	6.64e-10	12.731
hsa-miR-628-3p	1.46625	7.12018	10.2149	1.63e-12	3.76e-12	18.1254
hsa-miR-654-3p	1.45647	8.22282	5.32321	4.66e-06	6.56e-06	3.21688
hsa-miR-556-3p	1.42533	8.20503	7.06727	1.86e-08	3.18e-08	8.72353
hsa-miR-654-5p	1.41651	8.19999	4.77406	2.62e-05	3.52e-05	1.51309
hsa-miR-7-1-3p	1.4051	6.48206	9.38483	1.71e-11	3.72e-11	15.7567
hsa-miR-125b-5p	1.37336	4.219	4.85584	2.03e-05	2.75e-05	1.7643
hsa-miR-497-5p	1.3704	5.55931	5.85544	8.61e-07	1.27e-06	4.89385
hsa-miR-181c-5p	1.31621	8.14267	5.76483	1.15e-06	1.69e-06	4.60735
hsa-miR-532-3p	1.30467	6.58094	7.31113	8.7e-09	1.51e-08	9.48711
hsa-miR-18a-3p	1.25707	6.72283	9.0113	5.06e-11	1.06e-10	14.6626
hsa-miR-299-5p	1.25207	8.10602	5.53522	2.38e-06	3.39e-06	3.8829
hsa-miR-200c-3p	1.23644	6.11209	6.4683	1.23e-07	1.91e-07	6.83456
hsa-miR-539-5p	1.23398	8.09568	4.20566	0.000150073	0.000193731	-0.197968
hsa-miR-17-3p	1.23189	8.09449	6.72414	5.48e-08	8.65e-08	7.64323
hsa-miR-342-3p	1.22952	2.84414	6.28987	2.17e-07	3.3e-07	6.26962
hsa-miR-769-5p	1.2242	7.89342	6.83776	3.83e-08	6.18e-08	8.0016
hsa-miR-337-5p	1.16606	8.05687	5.21238	6.61e-06	9.24e-06	2.8702
hsa-miR-29a-3p	1.13619	2.65214	5.53633	2.37e-06	3.39e-06	3.88637
hsa-miR-550a-3p	1.12952	8.036	6.85924	3.58e-08	5.8e-08	8.06928
hsa-miR-181c-3p	1.09858	8.01831	4.87457	1.91e-05	2.61e-05	1.82198
hsa-miR-215	1.06597	5.56124	3.45969	0.00133736	0.00163711	-2.3108
hsa-miR-493-5p	1.05254	7.992	2.90848	0.00600258	0.00705601	-3.73036
hsa-miR-542-5p	1.04046	7.9851	4.71924	3.1e-05	4.16e-05	1.34531
hsa-miR-29c-3p	1.02486	2.36785	6.36281	1.72e-07	2.63e-07	6.50061
hsa-miR-410	1.0097	6.49985	2.97254	0.00507279	0.0060028	-3.57299
hsa-miR-224-5p	0.9912	7.95695	4.18712	0.00015872	0.000204151	-0.252549
hsa-miR-93-3p	0.984968	5.70995	6.05165	4.61e-07	6.94e-07	5.515
hsa-miR-493-3p	0.939454	7.92738	2.99172	0.00482182	0.0057249	-3.52545
hsa-miR-140-3p	0.926905	2.07133	5.3962	3.7e-06	5.23e-06	3.44578
hsa-miR-26b-3p	0.868525	7.88685	3.96546	0.000308311	0.000389504	-0.897825
hsa-miR-491-5p	0.863249	5.96961	4.21738	0.000144846	0.000187666	-0.163416
hsa-miR-598	0.830687	6.19357	4.58696	4.68e-05	6.22e-05	0.942619
hsa-miR-486-5p	0.829358	0.760139	3.95035	0.000322452	0.000405923	-0.941289
hsa-miR-335-3p	0.821736	5.68491	4.30981	0.000109414	0.000142278	0.11029
hsa-miR-320d	0.820914	5.51776	4.86531	1.97e-05	2.68e-05	1.79347
hsa-miR-363-3p	0.795858	4.123	3.973	0.00030148	0.000383604	-0.876103
hsa-miR-16-2-3p	0.791527	5.87335	4.32596	0.000104165	0.00013595	0.158306
hsa-miR-222-3p	0.781858	2.067	5.53789	2.36e-06	3.39e-06	3.89128
hsa-miR-92a-3p	0.739858	-0.999004	5.53958	2.35e-06	3.39e-06	3.89661
hsa-miR-154-5p	0.719804	5.62132	2.10925	0.0414831	0.0466029	-5.48867
hsa-miR-423-5p	0.667191	1.68414	3.79854	0.000504381	0.000630477	-1.37401
hsa-miR-320c	0.663414	5.14176	3.45601	0.00135135	0.00164855	-2.32074
hsa-miR-153	0.618305	7.74387	3.555	0.00102018	0.00125751	-2.05169
hsa-miR-15a-5p	0.613025	-0.822147	5.88786	7.77e-07	1.16e-06	4.99641
hsa-miR-320b	0.588414	4.0569	3.56568	0.000989515	0.00122397	-2.02244
hsa-miR-376b-3p	0.579576	6.53608	2.13228	0.039424	0.0444302	-5.44393
hsa-miR-590-3p	0.570525	7.71657	2.39533	0.021573	0.0247045	-4.90631
hsa-miR-1908	0.569525	7.716	2.74489	0.00914981	0.0106498	-4.12212
hsa-miR-424-5p	0.542691	4.733	2.22774	0.0318179	0.0362031	-5.25436
hsa-miR-381-3p	0.534044	7.69572	2.10198	0.0421532	0.0472063	-5.50273
hsa-miR-532-5p	0.499307	5.41809	3.60479	0.000884623	0.00109805	-1.91492
hsa-miR-323a-3p	0.492938	7.67223	1.66952	0.103131	0.112305	-6.26601
hsa-miR-30c-5p	0.467858	2.40157	1.52616	0.135148	0.144947	-6.48585
hsa-miR-487b	0.465593	6.4666	1.58646	0.120819	0.129991	-6.39549
hsa-miR-30e-3p	0.412178	5.64093	2.88663	0.00635457	0.00744512	-3.78353
hsa-miR-320a	0.401691	1.21642	3.25491	0.00236784	0.00283981	-2.85471
hsa-miR-106b-3p	0.339754	6.33297	1.98631	0.0541545	0.0598905	-5.72099
hsa-miR-21-3p	0.313025	7.56942	1.94194	0.0594911	0.065385	-5.80206
hsa-miR-210	0.308119	5.28203	1.41907	0.163928	0.174758	-6.63864
hsa-miR-22-5p	0.29675	4.2599	0.991499	0.327636	0.344115	-7.14641
hsa-miR-409-3p	0.293721	4.3422	0.909787	0.368598	0.385995	-7.22409
hsa-miR-421	0.24848	6.11809	1.76989	0.0846689	0.0927699	-6.10196
hsa-miR-32-5p	0.235358	2.97671	0.809281	0.423329	0.439421	-7.31085
hsa-miR-548a-3p	0.229818	6.15758	1.58638	0.120837	0.129991	-6.39561
hsa-let-7e-5p	0.229052	4.79291	0.733718	0.467568	0.483926	-7.36961
hsa-miR-20a-3p	0.222025	7.51742	1.09779	0.279117	0.294026	-7.03589
hsa-miR-146b-5p	0.149992	6.0168	1.1389	0.261787	0.276591	-6.99032
hsa-miR-382-5p	0.146756	5.53518	0.511971	0.611597	0.627505	-7.50954
hsa-miR-130b-3p	0.144515	5.61314	0.869283	0.390082	0.407292	-7.26023
hsa-let-7a-5p	0.104358	-0.0261471	0.419785	0.676977	0.690595	-7.55326
hsa-miR-574-3p	0.0878157	3.99694	0.387483	0.700534	0.712577	-7.56655
hsa-miR-664a-3p	0.0800248	7.43628	0.35007	0.728195	0.738598	-7.58062
hsa-miR-22-3p	0.0531915	0.973281	0.284724	0.777382	0.786241	-7.60179
hsa-miR-432-5p	0.0392418	7.41298	0.119796	0.905268	0.907826	-7.6359
hsa-miR-99b-5p	0.0305649	4.20548	0.142818	0.887179	0.892206	-7.63281
hsa-miR-454-3p	-0.00106778	4.91554	-0.0050649	0.995985	0.995985	-7.64323
hsa-miR-181a-5p	-0.0514752	2.44014	-0.154659	0.877898	0.88538	-7.63101
hsa-miR-15b-3p	-0.124865	5.29959	-0.715602	0.478557	0.49386	-7.38287
hsa-let-7d-3p	-0.151975	1.79471	-0.83839	0.406989	0.423699	-7.28673
hsa-miR-377-3p	-0.152526	7.3034	-0.460986	0.647404	0.662329	-7.53477
hsa-miR-370	-0.195661	7.27875	-0.524985	0.602605	0.620072	-7.50268
hsa-miR-339-3p	-0.291877	5.51917	-2.15528	0.0374578	0.0423488	-5.39885
hsa-miR-152	-0.303385	3.9036	-1.64263	0.108607	0.117907	-6.30855
hsa-miR-451a	-0.364642	-3.99215	-1.44294	0.157129	0.168014	-6.60545
hsa-miR-425-3p	-0.364808	4.87292	-1.96872	0.0562185	0.0619801	-5.75331
hsa-miR-29b-3p	-0.397475	4.15642	-2.21683	0.0326158	0.0369924	-5.27636
hsa-miR-625-3p	-0.402975	7.16028	-1.63743	0.109694	0.118724	-6.31672
hsa-miR-101-3p	-0.405142	1.34271	-2.67086	0.0110278	0.012752	-4.2944
hsa-miR-376a-3p	-0.41539	5.4601	-1.37162	0.178128	0.189327	-6.70316
hsa-miR-126-3p	-0.431309	-1.68758	-3.11512	0.00346641	0.00412945	-3.21515
hsa-miR-335-5p	-0.453864	5.47609	-2.91524	0.00589746	0.00695547	-3.71387
hsa-miR-25-3p	-0.459809	1.43614	-3.33431	0.00190071	0.00229508	-2.64597
hsa-miR-21-5p	-0.474142	-2.17072	-3.45334	0.00136157	0.00165533	-2.32793
hsa-let-7g-5p	-0.487809	0.256139	-3.64903	0.000778874	0.000970177	-1.79262
hsa-miR-495-3p	-0.488567	5.20046	-1.28152	0.207679	0.220077	-6.82013
hsa-miR-139-5p	-0.495475	3.79042	-1.70987	0.0953431	0.104144	-6.20105
hsa-miR-148a-3p	-0.538475	2.97985	-2.59851	0.0132013	0.0151665	-4.45963
hsa-miR-142-3p	-0.580142	-0.98329	-2.07324	0.0448936	0.0499599	-5.55788
hsa-miR-590-5p	-0.599246	4.5714	-2.66327	0.0112391	0.0129542	-4.31187
hsa-miR-17-5p	-0.653717	5.22474	-6.93371	2.83e-08	4.68e-08	8.30377
hsa-miR-431-5p	-0.676539	7.00396	-2.27934	0.0282768	0.0322773	-5.14925
hsa-miR-16-5p	-0.676642	-3.95643	-4.96525	1.44e-05	1.98e-05	2.10193
hsa-miR-485-3p	-0.706975	6.98657	-2.08034	0.044202	0.049345	-5.5443
hsa-miR-136-5p	-0.747118	4.80027	-2.01432	0.0510039	0.0565824	-5.66905
hsa-miR-125a-5p	-0.770809	2.70242	-2.87195	0.00660198	0.00770955	-3.81913
hsa-let-7c	-0.810142	4.11928	-3.29655	0.00211073	0.00254003	-2.7456
hsa-miR-584-5p	-0.86919	5.76559	-6.14999	3.38e-07	5.12e-07	5.8265
hsa-miR-23a-3p	-0.883142	-1.60043	-6.98494	2.41e-08	4.04e-08	8.46489
hsa-miR-326	-0.896706	4.89138	-2.72483	0.00962697	0.0111685	-4.16911
hsa-miR-126-5p	-0.910975	0.374996	-5.68945	1.46e-06	2.13e-06	4.36923
hsa-miR-337-3p	-0.914281	6.86811	-3.43194	0.00144623	0.00175226	-2.38555
hsa-miR-361-5p	-0.919142	2.709	-3.4792	0.00126558	0.00155461	-2.25806
hsa-miR-128	-0.925142	3.70957	-4.4071	8.13e-05	0.000106502	0.400552
hsa-miR-30b-5p	-0.952309	1.39471	-3.9907	0.000286022	0.000365243	-0.825056
hsa-miR-98-5p	-0.976142	5.38142	-4.4768	6.57e-05	8.66e-05	0.609839
hsa-miR-28-3p	-0.990673	5.25995	-6.99444	2.34e-08	3.94e-08	8.49474
hsa-miR-30d-5p	-1.01315	5.39829	-8.80932	9.17e-11	1.81e-10	14.0639
hsa-miR-106b-5p	-1.08298	1.59471	-9.2817	2.3e-11	4.98e-11	15.4563
hsa-miR-23b-3p	-1.08398	0.846139	-8.10084	7.66e-10	1.41e-09	11.9274
hsa-miR-197-3p	-1.09038	3.34938	-4.65318	3.81e-05	5.08e-05	1.14383
hsa-miR-324-3p	-1.09931	4.37321	-6.66496	6.6e-08	1.03e-07	7.45637
hsa-miR-130a-3p	-1.10064	2.53928	-5.16018	7.8e-06	1.08e-05	2.70735
hsa-let-7b-5p	-1.11014	2.16585	-7.97253	1.13e-09	2.05e-09	11.5348
hsa-miR-15b-5p	-1.1156	1.88619	-8.25383	4.82e-10	9.06e-10	12.3934
hsa-miR-338-3p	-1.11773	4.4501	-6.91816	2.97e-08	4.87e-08	8.25483
hsa-miR-374a-5p	-1.13579	4.73335	-6.80453	4.25e-08	6.83e-08	7.89686
hsa-let-7f-5p	-1.16331	3.23414	-4.1519	0.000176506	0.000226208	-0.355981
hsa-miR-93-5p	-1.22581	0.394424	-8.94674	6.12e-11	1.25e-10	14.4717
hsa-miR-425-5p	-1.23448	2.15014	-6.64902	6.95e-08	1.08e-07	7.40603
hsa-miR-376c-3p	-1.23566	4.83015	-3.96631	0.000307536	0.000389504	-0.895383
hsa-miR-503-5p	-1.24104	6.68139	-4.92574	1.63e-05	2.23e-05	1.97979
hsa-miR-148b-3p	-1.25981	2.199	-8.30907	4.08e-10	7.75e-10	12.561
hsa-miR-19b-3p	-1.26831	-1.45186	-10.6307	5.2e-13	1.29e-12	19.2784
hsa-miR-19a-3p	-1.28348	-0.279861	-10.605	5.57e-13	1.37e-12	19.2077
hsa-miR-339-5p	-1.30209	4.79762	-4.79606	2.44e-05	3.3e-05	1.58058
hsa-let-7i-5p	-1.30214	1.88814	-8.82197	8.83e-11	1.76e-10	14.1016
hsa-miR-24-3p	-1.36714	-1.107	-9.7645	5.77e-12	1.29e-11	16.851
hsa-miR-20a-5p	-1.36981	-0.793861	-12.3613	5.66e-15	1.84e-14	23.8365
hsa-miR-33a-5p	-1.38011	4.12098	-8.03532	9.35e-10	1.71e-09	11.7271
hsa-miR-143-3p	-1.43231	4.65443	-5.49212	2.73e-06	3.88e-06	3.74723
hsa-let-7d-5p	-1.52262	2.55913	-6.66966	6.51e-08	1.02e-07	7.4712
hsa-miR-140-5p	-1.54248	4.29814	-7.59324	3.63e-09	6.38e-09	10.3651
hsa-miR-766-3p	-1.55524	4.26561	-10.744	3.82e-13	9.83e-13	19.5886
hsa-miR-146a-5p	-1.56231	1.52214	-9.39788	1.65e-11	3.61e-11	15.7946
hsa-miR-221-3p	-1.64531	-0.31729	-12.7559	2.13e-15	7.2e-15	24.8224
hsa-miR-142-5p	-1.64848	1.69357	-9.1607	3.27e-11	7e-11	15.1022
hsa-miR-26b-5p	-1.65413	3.27949	-11.6383	3.57e-14	1.06e-13	21.9793
hsa-miR-145-5p	-1.65614	3.00185	-5.71554	1.34e-06	1.97e-06	4.45163
hsa-miR-28-5p	-1.67909	4.45419	-9.00472	5.16e-11	1.06e-10	14.6431
hsa-miR-106a-5p	-1.72048	-0.305576	-15.2876	6.18e-18	3.48e-17	30.7076
hsa-miR-27b-3p	-1.72298	0.662996	-12.1281	1.02e-14	3.29e-14	23.2447
hsa-miR-127-3p	-1.73048	6.40171	-5.28702	5.22e-06	7.33e-06	3.10354
hsa-miR-328	-1.77516	4.36736	-10.4324	8.94e-13	2.12e-12	18.7313
hsa-miR-331-3p	-1.79198	6.36657	-9.48558	1.28e-11	2.82e-11	16.0488
hsa-miR-30e-5p	-1.81714	1.65185	-14.6829	2.34e-17	1.15e-16	29.3681
hsa-miR-324-5p	-1.84106	4.7816	-10.6766	4.59e-13	1.15e-12	19.4043
hsa-miR-107	-1.84948	1.12271	-10.5211	7.01e-13	1.7e-12	18.9766
hsa-miR-744-5p	-1.88198	6.31514	-10.8695	2.72e-13	7.11e-13	19.9305
hsa-miR-186-5p	-1.88414	3.00957	-8.71013	1.23e-10	2.41e-10	13.7682
hsa-miR-103a-3p	-1.92614	-0.562433	-11.0223	1.81e-13	4.79e-13	20.3438
hsa-miR-301a-3p	-1.93158	3.3774	-13.5136	3.43e-16	1.37e-15	26.6618
hsa-miR-374b-5p	-1.94704	4.41202	-11.139	1.32e-13	3.62e-13	20.6573
hsa-miR-185-5p	-1.98648	2.65042	-13.1681	7.83e-16	2.89e-15	25.8318
hsa-miR-484	-2.01031	2.32014	-7.60625	3.49e-09	6.16e-09	10.4054
hsa-miR-26a-5p	-2.16031	-0.0115757	-13.2355	6.66e-16	2.51e-15	25.9947
hsa-miR-423-3p	-2.18814	1.92185	-9.97842	3.16e-12	7.09e-12	17.4595
hsa-miR-652-3p	-2.23262	2.55242	-11.5816	4.14e-14	1.21e-13	21.8308
hsa-miR-151a-3p	-2.29382	3.79415	-14.1597	7.63e-17	3.43e-16	28.1767
hsa-miR-151a-5p	-2.29914	1.91242	-11.4116	6.45e-14	1.86e-13	21.3831
hsa-miR-199a-3p	-2.30114	1.57728	-11.7219	2.88e-14	8.65e-14	22.1975
hsa-miR-27a-3p	-2.44109	1.93326	-14.754	2e-17	9.98e-17	29.5277
hsa-miR-18b-5p	-2.47142	2.64676	-13.5905	2.86e-16	1.16e-15	26.8447
hsa-miR-18a-5p	-2.58998	2.87157	-12.8957	1.51e-15	5.27e-15	25.1671
hsa-miR-191-5p	-2.60448	1.41128	-15.2098	7.31e-18	4.06e-17	30.5376
hsa-miR-223-3p	-2.72998	-3.60043	-16.5661	4.18e-19	2.91e-18	33.4137
hsa-miR-199a-5p	-3.01081	2.24692	-11.304	8.56e-14	2.39e-13	21.0977
